# Supplementary material for: Mediators of the association between depression and migraine: a mendelian randomization study
Source: Front Genet. 2024 May 31;15:1326817. doi: 10.3389/fgene.2024.1326817 (PMC11176467; doi:10.3389/fgene.2024.1326817)
Supplement: Supplementary file 2 [file DataSheet1.XLSX]

## Sheet: Supplementary Table1
Supplementary Table1: Instrumental variants (IVs) of exposures
Exposures	SNP	effect_allele	other_allele	beta	se	p
Depression	rs7551758	G	T	0.0283	0.0043	5.11e-11
Depression	rs10913112	T	C	-0.0262	0.0045	4.53e-09
Depression	rs17641524	T	C	-0.03	0.0053	1.5e-08
Depression	rs354155	C	G	-0.0449	0.0075	1.75e-09
Depression	rs7538938	C	T	0.0251	0.0043	7.29e-09
Depression	rs4141983	C	T	-0.0264	0.0046	9.69e-09
Depression	rs2111592	A	G	0.0263	0.0046	1.35e-08
Depression	rs72948506	A	G	0.0265	0.0047	1.71e-08
Depression	rs35469634	G	A	-0.0241	0.0044	3.28e-08
Depression	rs843812	A	G	0.0248	0.0044	1.41e-08
Depression	rs9831648	T	G	-0.0292	0.0052	1.59e-08
Depression	rs66511648	C	T	0.0297	0.0048	6.03e-10
Depression	rs76954012	A	T	0.0412	0.0074	2.41e-08
Depression	rs30266	A	G	0.0366	0.0046	1.43e-15
Depression	rs247910	G	A	0.0237	0.0043	4.71e-08
Depression	rs7725715	A	G	0.029	0.0043	1.61e-11
Depression	rs150186873	C	A	0.0704	0.012	4.51e-09
Depression	rs2232423	G	A	-0.062	0.007	1.14e-18
Depression	rs9364755	G	A	0.0283	0.0051	3.49e-08
Depression	rs2214123	G	A	-0.0261	0.0045	8.56e-09
Depression	rs2876520	G	C	0.026	0.0043	2.24e-09
Depression	rs2522831	C	T	0.024	0.0043	2.11e-08
Depression	rs4730387	A	T	0.0238	0.0043	4.12e-08
Depression	rs150346963	T	C	0.0283	0.0044	1.16e-10
Depression	rs3807865	A	G	0.031	0.0044	1.09e-12
Depression	rs10235664	C	T	-0.027	0.0049	4.68e-08
Depression	rs59082935	T	C	0.0363	0.0066	3.07e-08
Depression	rs62535714	A	G	0.0339	0.0058	4.69e-09
Depression	rs1931388	G	A	-0.0295	0.0044	1.68e-11
Depression	rs59283172	A	G	-0.039	0.007	2.41e-08
Depression	rs2418449	C	T	-0.0281	0.0048	4.25e-09
Depression	rs1021363	G	A	-0.03	0.0045	2.29e-11
Depression	rs198457	T	C	-0.0315	0.0056	1.9e-08
Depression	rs4497414	C	T	0.0291	0.0044	2.93e-11
Depression	rs4936276	C	G	0.0278	0.0044	3.57e-10
Depression	rs61914045	A	G	0.0309	0.0054	7.96e-09
Depression	rs9529218	T	C	-0.034	0.0054	2.23e-10
Depression	rs9536381	T	C	0.0255	0.0046	2.62e-08
Depression	rs508502	T	C	-0.0264	0.0048	3.56e-08
Depression	rs1950829	G	A	-0.0297	0.0043	4.74e-12
Depression	rs754287	A	T	-0.0289	0.0045	1.31e-10
Depression	rs7152906	C	T	0.0258	0.0043	1.87e-09
Depression	rs28541419	G	C	-0.0292	0.0052	1.76e-08
Depression	rs12919291	C	G	0.0327	0.0055	3.09e-09
Depression	rs4799949	T	C	-0.0292	0.0046	1.4e-10
Depression	rs12967143	C	G	-0.0345	0.0047	2.53e-13
Depression	rs7241572	A	G	0.0323	0.0054	2.43e-09
Depression	rs1367635	C	T	0.0253	0.0043	4.35e-09
Depression	rs13037326	T	C	0.031	0.0049	2.4e-10
Major depressive disorder	rs159963	A	C	-0.0270013	0.0049	3.19301e-08
Major depressive disorder	rs1432639	A	C	0.0389995	0.005	4.55302e-15
Major depressive disorder	rs2389016	T	C	0.0305001	0.0053	1.01801e-08
Major depressive disorder	rs9427672	G	A	0.0320997	0.0058	3.11903e-08
Major depressive disorder	rs1226412	T	C	0.0332026	0.0059	2.38402e-08
Major depressive disorder	rs76485002	G	A	-0.108702	0.018	1.60299e-09
Major depressive disorder	rs11682175	C	T	0.0281012	0.0048	4.68004e-09
Major depressive disorder	rs7430565	A	G	-0.0288008	0.0048	2.86801e-09
Major depressive disorder	rs34215985	G	C	0.037297	0.0063	3.13199e-09
Major depressive disorder	rs11135349	C	A	0.0293979	0.0048	1.09199e-09
Major depressive disorder	rs247910	G	A	0.031501	0.0049	1.065e-10
Major depressive disorder	rs1363104	G	C	-0.0314018	0.0048	7.37564e-11
Major depressive disorder	rs9402472	A	G	0.0326995	0.0059	2.78099e-08
Major depressive disorder	rs6905391	A	G	-0.0442968	0.0069	1.348e-10
Major depressive disorder	rs10950398	A	G	0.0274984	0.0049	2.548e-08
Major depressive disorder	rs12666117	A	G	0.0274011	0.0048	1.34602e-08
Major depressive disorder	rs1354115	A	C	0.0275957	0.0049	2.37001e-08
Major depressive disorder	rs10959913	G	T	-0.0333961	0.0057	5.06198e-09
Major depressive disorder	rs7856424	T	C	-0.0306035	0.0053	8.47891e-09
Major depressive disorder	rs61867293	T	C	-0.0374008	0.0061	6.96594e-10
Major depressive disorder	rs1806153	T	G	0.0361005	0.0059	1.17801e-09
Major depressive disorder	rs4074723	C	A	0.0270013	0.0049	3.11803e-08
Major depressive disorder	rs12552	G	A	-0.0428966	0.0048	6.07156e-19
Major depressive disorder	rs10149470	G	A	0.0289964	0.0049	3.05401e-09
Major depressive disorder	rs4904738	C	T	0.0289037	0.0049	2.57199e-09
Major depressive disorder	rs915057	G	A	0.0299954	0.0049	7.60904e-10
Major depressive disorder	rs2005864	T	C	0.0281987	0.0049	6.73101e-09
Major depressive disorder	rs8025231	C	A	0.0338981	0.0048	2.35776e-12
Major depressive disorder	rs7198928	C	T	-0.0284028	0.005	1.00399e-08
Major depressive disorder	rs11643192	A	C	0.0270021	0.0049	3.359e-08
Major depressive disorder	rs8063603	A	G	-0.0307995	0.0053	6.86499e-09
Major depressive disorder	rs17727765	C	T	0.0507987	0.0088	8.51295e-09
Major depressive disorder	rs12958048	G	A	-0.0338022	0.0051	3.61327e-11
Major depressive disorder	rs11663393	A	G	0.0278	0.0049	1.64502e-08
Major depressive disorder	rs62099069	T	A	0.0278955	0.0049	1.31099e-08
Major depressive disorder	rs5758265	A	G	0.0310044	0.0054	7.55405e-09
Insomnia	rs10052731	T	C	-0.0101228	0.00186704	4.2e-08
Insomnia	rs10276441	G	A	-0.00914775	0.001686	3.9e-08
Insomnia	rs10430082	G	A	-0.00851413	0.00139499	8.6e-10
Insomnia	rs10786667	T	C	0.00906292	0.00139437	1.3e-10
Insomnia	rs10947690	A	G	-0.00868595	0.0015737	3.5e-08
Insomnia	rs10992729	C	T	0.00982092	0.0014713	2.7e-11
Insomnia	rs11531227	A	G	0.00761114	0.00139255	1.9e-08
Insomnia	rs11635495	T	C	-0.00813358	0.00138626	6.8e-09
Insomnia	rs11854314	C	T	-0.0125895	0.00222668	1.6e-08
Insomnia	rs12374612	C	T	-0.00764702	0.00138894	4.6e-08
Insomnia	rs12950988	G	A	-0.00917563	0.00149817	1.5e-09
Insomnia	rs1544637	T	C	0.00767466	0.00138704	3e-08
Insomnia	rs166514	G	T	0.00778795	0.00139478	1.7e-08
Insomnia	rs1667384	C	T	-0.00780522	0.00141809	2.7e-08
Insomnia	rs17139246	T	C	-0.00777532	0.00142927	4.1e-08
Insomnia	rs17151854	G	T	-0.010705	0.00192286	2.4e-08
Insomnia	rs17669584	A	G	-0.00964647	0.00178391	3.6e-08
Insomnia	rs1841625	A	G	-0.00771112	0.00139836	3.6e-08
Insomnia	rs1988001	A	T	-0.00798062	0.00146335	4.8e-08
Insomnia	rs2043989	C	G	0.00801358	0.00139699	8.6e-09
Insomnia	rs2860041	A	C	0.00810841	0.00142421	1.2e-08
Insomnia	rs3756583	T	G	0.00776392	0.00143598	4.9e-08
Insomnia	rs3817576	A	G	0.00791742	0.00138914	1.7e-08
Insomnia	rs4683301	A	T	-0.0076331	0.00141475	4.6e-08
Insomnia	rs4751	G	T	-0.00772701	0.00139656	1.6e-08
Insomnia	rs4752827	C	G	-0.00816477	0.00147584	4.6e-08
Insomnia	rs4916720	C	T	-0.00768688	0.00139061	3.8e-08
Insomnia	rs61215335	C	T	-0.00791899	0.0014679	4.7e-08
Insomnia	rs62144051	A	G	-0.0233085	0.00240419	1.4e-22
Insomnia	rs62158161	C	T	0.00925311	0.00160213	5.3e-09
Insomnia	rs6466484	A	C	-0.00813338	0.00141638	8.7e-09
Insomnia	rs6545694	A	G	-0.00831033	0.0014182	3.6e-09
Insomnia	rs6664467	G	A	0.0112654	0.00201555	4.5e-08
Insomnia	rs7239013	A	G	-0.00887814	0.00160302	2e-08
Insomnia	rs73164233	C	T	-0.00942592	0.00171254	3.1e-08
Insomnia	rs7321285	A	C	0.00995612	0.00172914	5.8e-09
Insomnia	rs7991623	A	G	0.00868599	0.00146205	2.5e-09
Insomnia	rs903676	G	A	0.00977424	0.00171215	4.9e-09
Insomnia	rs951085	G	T	-0.00877919	0.00153483	7.7e-09
Insomnia	rs9845387	C	A	0.0196529	0.00350129	2.1e-08
Sleep duration	rs10208979	A	G	-0.0127416	0.0023169	3.9e-08
Sleep duration	rs10767735	G	C	-0.0126631	0.00231957	3.7e-08
Sleep duration	rs11190970	G	A	0.015379	0.00282318	4.6e-08
Sleep duration	rs11214599	C	T	-0.0175203	0.00309337	2e-08
Sleep duration	rs113113059	T	C	0.0161406	0.00273732	8.4e-09
Sleep duration	rs113955164	G	A	-0.0157275	0.00282005	2e-08
Sleep duration	rs1153637	T	G	0.0142546	0.00233691	1.3e-09
Sleep duration	rs11622538	C	T	0.0231122	0.00420264	3e-08
Sleep duration	rs11643715	C	G	-0.013895	0.00249658	3.2e-08
Sleep duration	rs11770148	A	G	-0.0170498	0.00301236	1.5e-08
Sleep duration	rs11828996	T	C	-0.0144839	0.00262637	4.6e-08
Sleep duration	rs1191697	A	G	-0.0159713	0.00248043	8.9e-11
Sleep duration	rs11982852	C	T	0.0146248	0.00263385	2.4e-08
Sleep duration	rs12256551	A	C	0.013666	0.00238229	1.1e-08
Sleep duration	rs1245192	G	A	-0.0153656	0.00263681	6.6e-09
Sleep duration	rs12611523	A	G	0.0126347	0.00227627	3.1e-08
Sleep duration	rs12725934	T	A	-0.01531	0.0026306	5.2e-09
Sleep duration	rs12744291	A	G	-0.0141371	0.00249747	1.5e-08
Sleep duration	rs12791153	A	T	-0.0235481	0.0042169	1.9e-08
Sleep duration	rs13105682	T	G	0.0292307	0.00494882	2.6e-09
Sleep duration	rs13259216	A	C	-0.0126797	0.00227346	3.9e-08
Sleep duration	rs1356664	G	T	-0.0151991	0.00251545	1.1e-09
Sleep duration	rs147114641	C	A	0.0159801	0.00270379	3.1e-09
Sleep duration	rs1519803	G	A	-0.0128807	0.00237378	4.5e-08
Sleep duration	rs1552204	A	C	-0.012992	0.00228698	1.6e-08
Sleep duration	rs1571922	C	T	0.0122629	0.00226513	4.9e-08
Sleep duration	rs160777	T	C	0.0218558	0.00362817	2.2e-09
Sleep duration	rs174544	C	A	-0.0135771	0.00244868	3.3e-08
Sleep duration	rs17732997	C	G	0.0129345	0.0022882	1.2e-08
Sleep duration	rs180769	T	C	0.0127243	0.00229384	2.3e-08
Sleep duration	rs1914240	A	C	-0.0127027	0.00227309	2.2e-08
Sleep duration	rs1939455	G	T	0.0204253	0.00356118	1.2e-08
Sleep duration	rs2169702	T	G	-0.0138599	0.00236242	5e-09
Sleep duration	rs2192528	A	G	0.0133687	0.0022692	2.7e-09
Sleep duration	rs2425670	G	A	0.0130368	0.00228465	1.4e-08
Sleep duration	rs2545583	G	A	-0.0124218	0.00227129	4.7e-08
Sleep duration	rs267651	G	T	-0.0123533	0.00228068	4.8e-08
Sleep duration	rs34354917	C	A	0.0137464	0.00250081	3.9e-08
Sleep duration	rs34565965	T	A	0.0154211	0.00259626	3.9e-09
Sleep duration	rs34786000	G	T	-0.0131956	0.00230467	1e-08
Sleep duration	rs35577149	T	C	-0.0130615	0.00229971	1.3e-08
Sleep duration	rs37021	A	G	0.0145777	0.0022889	1.5e-10
Sleep duration	rs400673	T	C	0.01734	0.00312056	1.9e-08
Sleep duration	rs4483247	A	G	-0.0186257	0.00311182	2.1e-09
Sleep duration	rs4902358	A	G	0.0128808	0.00236615	3.7e-08
Sleep duration	rs56328224	C	T	0.0161104	0.00271069	2.6e-09
Sleep duration	rs62120041	T	C	0.0261113	0.00457497	9.6e-09
Sleep duration	rs62469189	T	C	0.0144904	0.00257375	1.7e-08
Sleep duration	rs6599669	T	C	0.0183929	0.00301299	1.2e-09
Sleep duration	rs6751201	G	C	0.0155327	0.00259988	2.2e-09
Sleep duration	rs6923840	C	T	-0.0132304	0.00238083	2.9e-08
Sleep duration	rs7115462	G	A	-0.0265639	0.00435799	1.7e-09
Sleep duration	rs7145014	C	T	-0.0182482	0.00323217	2.5e-08
Sleep duration	rs7198661	T	C	0.0133829	0.00227449	3.9e-09
Sleep duration	rs72479723	A	G	0.0145773	0.00266451	3.9e-08
Sleep duration	rs73245954	C	T	-0.0173199	0.00292017	2.8e-09
Sleep duration	rs73608603	A	G	-0.0189928	0.00335272	1e-08
Sleep duration	rs76258078	A	G	0.0310106	0.00518341	3e-09
Sleep duration	rs7626868	C	T	-0.0130202	0.00237296	4.4e-08
Sleep duration	rs771401	G	A	0.0147867	0.00249631	2.7e-09
Sleep duration	rs7965599	C	T	0.016296	0.00295128	3.3e-08
Sleep duration	rs79945076	A	G	-0.0233149	0.00285634	3.2e-16
Sleep duration	rs802310	A	G	-0.0154475	0.00280142	2.5e-08
Sleep duration	rs8072993	T	G	-0.0174776	0.00282169	4.2e-10
Sleep duration	rs821317	G	A	0.0187347	0.00332108	1.6e-08
Sleep duration	rs9451129	A	G	-0.0140653	0.00258545	4.6e-08
Sleep duration	rs9475109	T	C	0.0139477	0.00235342	2.8e-09
Sleep duration	rs9673061	G	A	0.0149356	0.00256164	4.1e-09
Sleep duration	rs9992682	G	A	0.0134413	0.00245852	4.3e-08
Daytime sleepiness	rs10144873	G	A	0.00587403	0.00103765	1.3e-08
Daytime sleepiness	rs11207894	C	T	0.00592735	0.00105845	2.3e-08
Daytime sleepiness	rs11613841	C	T	-0.0103282	0.00106271	2.9e-22
Daytime sleepiness	rs12548220	A	C	0.00583722	0.00104656	2.8e-08
Daytime sleepiness	rs13135092	A	G	-0.0103303	0.0018774	3.1e-08
Daytime sleepiness	rs13140892	C	T	-0.0060047	0.00110214	4.6e-08
Daytime sleepiness	rs13299559	C	T	0.00578648	0.00103554	3e-08
Daytime sleepiness	rs147114641	C	A	0.00787842	0.00122983	1.7e-10
Daytime sleepiness	rs1534454	A	T	-0.0064978	0.00118359	4e-08
Daytime sleepiness	rs1856933	G	A	-0.00573416	0.00103408	2.9e-08
Daytime sleepiness	rs1861410	C	T	-0.00602523	0.00103887	7.7e-09
Daytime sleepiness	rs2048522	A	T	0.00581823	0.00105065	3.5e-08
Daytime sleepiness	rs2393923	T	C	0.00671706	0.0011012	1.2e-09
Daytime sleepiness	rs34898799	T	C	-0.00741427	0.00110617	2.3e-11
Daytime sleepiness	rs3803763	G	C	0.00674903	0.00112882	2.4e-09
Daytime sleepiness	rs4286272	T	C	0.00584974	0.00103211	1.4e-08
Daytime sleepiness	rs4489042	G	C	0.00611169	0.00106497	1.2e-08
Daytime sleepiness	rs4665972	T	C	0.0066245	0.00105853	3.9e-10
Daytime sleepiness	rs4765936	A	G	-0.00630828	0.00111265	1.6e-08
Daytime sleepiness	rs55842519	G	A	0.00593814	0.0010765	4e-08
Daytime sleepiness	rs56143617	C	T	0.00757321	0.00134817	2.3e-08
Daytime sleepiness	rs58460356	C	G	0.00654718	0.00110447	4.6e-09
Daytime sleepiness	rs61696052	G	C	0.00579321	0.00104701	3.1e-08
Daytime sleepiness	rs62009918	C	T	-0.00760259	0.00121593	2.8e-10
Daytime sleepiness	rs623025	T	C	-0.00716956	0.00118333	1.1e-09
Daytime sleepiness	rs62519792	C	G	-0.00953477	0.00175415	4.1e-08
Daytime sleepiness	rs6694085	T	G	0.00760528	0.00137354	3.7e-08
Daytime sleepiness	rs6760708	G	A	0.00627313	0.0010341	1.4e-09
Daytime sleepiness	rs6873733	G	T	0.00565704	0.00103739	4.6e-08
Daytime sleepiness	rs699534	A	C	0.00571773	0.00104615	4.1e-08
Daytime sleepiness	rs7598712	G	T	0.00579387	0.00104191	2.2e-08
Daytime sleepiness	rs79724577	A	C	0.00755467	0.00133221	1.5e-08
Daytime sleepiness	rs843371	A	G	0.00813559	0.00122579	2.5e-11
Daytime sleepiness	rs876575	A	G	0.00602697	0.0011093	3.6e-08
Daytime sleepiness	rs886114	C	T	0.00604278	0.00107429	1.9e-08
Daytime sleepiness	rs9475034	A	G	0.00566123	0.00103508	4e-08
Daytime sleepiness	rs960986	C	T	0.00716034	0.00106799	1.5e-11
Napping	rs1001817	C	T	0.00775426	0.00121418	1.7e-10
Napping	rs10466442	C	A	0.00685632	0.00124379	3.1e-08
Napping	rs10840017	A	G	0.00894142	0.00148101	2e-09
Napping	rs10868050	C	T	-0.00775471	0.00124039	3.8e-10
Napping	rs1093314	G	T	0.00919768	0.00139068	3.1e-11
Napping	rs10978340	T	C	0.00746548	0.0013454	3.1e-08
Napping	rs11224823	A	G	0.0103446	0.0018708	3.8e-08
Napping	rs112689579	G	A	0.00816387	0.00149603	4.9e-08
Napping	rs114488427	C	T	-0.0103368	0.00186736	2.9e-08
Napping	rs11678582	G	A	-0.00844034	0.00140993	1.1e-09
Napping	rs11778666	G	C	0.00670342	0.00121646	3.5e-08
Napping	rs11961595	T	A	-0.00778501	0.00137678	1.4e-08
Napping	rs1199346	G	A	-0.00802725	0.00144479	3.9e-08
Napping	rs12024208	C	T	0.00879707	0.00160305	2.3e-08
Napping	rs12042846	T	C	-0.00901497	0.00159014	1.9e-08
Napping	rs12198196	T	C	0.0129436	0.00235178	3.3e-08
Napping	rs12216474	C	T	-0.00683616	0.00123957	3.3e-08
Napping	rs12244909	C	G	0.00851192	0.0013795	7.6e-10
Napping	rs12346996	T	C	0.00796106	0.00136459	5e-09
Napping	rs13011472	C	G	-0.00704649	0.00121675	7.6e-09
Napping	rs13173576	T	G	-0.00681584	0.00121669	1.5e-08
Napping	rs13296842	A	G	-0.00690876	0.00126145	2.9e-08
Napping	rs140506252	A	T	0.0227261	0.0040886	4.3e-08
Napping	rs1415218	T	C	0.00820697	0.00135243	1.2e-09
Napping	rs1479106	A	C	-0.00678446	0.0012237	4.9e-08
Napping	rs1493926	G	A	-0.00714425	0.00126378	1.3e-08
Napping	rs1512238	A	G	0.0107976	0.00123147	1.7e-18
Napping	rs154325	G	C	0.0071936	0.00126877	1.5e-08
Napping	rs1604822	G	A	0.00666698	0.00122989	4.7e-08
Napping	rs17354185	G	C	-0.00836691	0.00146815	8.2e-09
Napping	rs174528	T	C	-0.00807043	0.0012528	1.2e-10
Napping	rs17633437	A	G	-0.0068077	0.00124582	4.3e-08
Napping	rs185065	C	G	-0.00697362	0.00124348	2.1e-08
Napping	rs199878970	A	G	0.0126167	0.00219396	1e-08
Napping	rs224123	C	T	-0.00711007	0.00124535	1.1e-08
Napping	rs2284015	C	G	-0.00771167	0.00138662	4.1e-08
Napping	rs2699869	A	C	0.00678084	0.00121774	3.1e-08
Napping	rs2836908	C	T	-0.00726825	0.00130778	3.6e-08
Napping	rs285781	G	A	0.00689546	0.00121839	1.1e-08
Napping	rs2893323	G	A	-0.0069416	0.00126675	3.3e-08
Napping	rs34017973	T	A	0.00691604	0.00124038	2.2e-08
Napping	rs34262487	C	A	0.0145107	0.00235463	1.2e-09
Napping	rs346430	A	G	0.00752346	0.00135917	1.7e-08
Napping	rs34728579	T	C	-0.00839996	0.00152087	3.7e-08
Napping	rs34898799	T	C	-0.0107949	0.00130369	2e-16
Napping	rs349588	A	G	-0.00687482	0.00125427	3.6e-08
Napping	rs35041900	C	T	-0.0131307	0.00209052	3.3e-10
Napping	rs350784	C	T	0.0126219	0.00190924	1.6e-11
Napping	rs351776	A	C	-0.00755367	0.00122072	8.4e-10
Napping	rs35482852	C	T	0.00740409	0.00134154	4.7e-08
Napping	rs35508926	A	G	-0.00926357	0.00149929	6.6e-10
Napping	rs35676343	G	A	-0.0149124	0.0022254	1.1e-11
Napping	rs35851551	A	G	0.011194	0.00202654	3.5e-08
Napping	rs35867081	A	G	-0.00767042	0.00121952	3e-10
Napping	rs3795310	C	T	0.00695539	0.00121827	5e-09
Napping	rs3799380	T	C	0.00890214	0.00151371	1.3e-08
Napping	rs3810483	G	C	0.00668319	0.00122117	4.6e-08
Napping	rs388729	T	A	-0.00829899	0.00148596	3.1e-08
Napping	rs3923809	A	G	-0.00755364	0.0013187	6.5e-09
Napping	rs4047243	A	G	0.00715577	0.00122146	7.6e-09
Napping	rs4098822	T	C	0.00669705	0.00121458	3.9e-08
Napping	rs4129498	G	T	-0.00730704	0.00126896	6.7e-09
Napping	rs41313250	A	G	0.013072	0.00191501	8.5e-12
Napping	rs4300725	G	A	0.00765683	0.00134016	1.3e-08
Napping	rs4356873	T	C	-0.00775689	0.00142205	4.5e-08
Napping	rs4453853	C	A	0.00703162	0.00126493	3.7e-08
Napping	rs4555399	G	A	0.00729951	0.00125644	5.5e-09
Napping	rs4604518	G	A	0.00691205	0.00122091	1.4e-08
Napping	rs4653052	C	A	-0.00703973	0.00128049	3.4e-08
Napping	rs4663617	T	A	0.00832542	0.00145022	1.1e-08
Napping	rs4772856	A	G	0.00773589	0.00136827	1.2e-08
Napping	rs4983329	A	C	0.00767251	0.0012207	3.1e-10
Napping	rs4984289	T	C	-0.00686191	0.00122769	2.2e-08
Napping	rs55939017	G	C	0.00727894	0.00130213	2.2e-08
Napping	rs577806	C	T	-0.00674923	0.00124248	4.6e-08
Napping	rs599420	T	G	0.0083201	0.00148448	2.5e-08
Napping	rs6072263	T	C	-0.00669027	0.00121588	3.2e-08
Napping	rs62065454	A	G	-0.00958695	0.00121976	4.8e-15
Napping	rs62192797	T	G	0.00774795	0.00137629	1.5e-08
Napping	rs62425620	C	T	-0.00738233	0.00126527	9.2e-09
Napping	rs62560863	C	T	-0.0113172	0.0020241	2.5e-08
Napping	rs6441833	G	C	0.00905115	0.00164215	4.2e-08
Napping	rs66606678	G	A	0.0085573	0.00152692	2.9e-08
Napping	rs6682016	G	A	0.00702017	0.0012613	1.8e-08
Napping	rs6872651	A	T	0.00931686	0.00170379	4e-08
Napping	rs6977868	T	G	0.00829169	0.00151028	4.9e-08
Napping	rs704633	A	G	-0.00860733	0.0012782	1.3e-11
Napping	rs71364564	C	G	0.00791236	0.00129965	1.2e-09
Napping	rs7198661	T	C	0.00715826	0.00121937	4.1e-09
Napping	rs7206728	C	A	-0.00706629	0.00123845	1.6e-08
Napping	rs7224522	G	C	-0.00928025	0.00162226	9.3e-09
Napping	rs7225735	A	C	0.00743693	0.00125039	4.3e-09
Napping	rs726299	G	A	-0.00724491	0.00132659	3.5e-08
Napping	rs7295391	G	A	0.0107794	0.00171215	2.7e-10
Napping	rs7317	C	A	-0.0086775	0.00140259	8.1e-10
Napping	rs73817077	C	A	-0.0164793	0.00302157	4e-08
Napping	rs7423968	A	G	0.00767586	0.00123216	4.8e-10
Napping	rs75022160	C	T	0.00988485	0.00176929	1.7e-08
Napping	rs76824303	A	C	0.0117977	0.00207749	1.7e-08
Napping	rs7814873	C	T	0.00720972	0.00126385	1.5e-08
Napping	rs78242064	C	A	-0.0112149	0.00194736	5.2e-09
Napping	rs794706	T	C	-0.00793577	0.00142544	3.1e-08
Napping	rs8043280	C	G	-0.00715702	0.00130427	3.7e-08
Napping	rs890516	G	A	0.00655775	0.00121704	4.7e-08
Napping	rs917154	A	G	0.00964594	0.0016803	2.4e-08
Napping	rs9287862	C	T	0.0122526	0.00215162	2e-08
Napping	rs9309116	C	T	-0.00737914	0.00127277	3.9e-09
Napping	rs9470668	G	A	0.00807386	0.00139263	4.6e-09
Napping	rs991884	G	A	-0.00757991	0.0012178	3.3e-10
Napping	rs9921906	C	A	0.00711799	0.00122083	4.6e-09
Short sleep duration	rs10835395	A	C	-0.00537999	0.000967142	2.9e-08
Short sleep duration	rs11764780	G	C	0.00693308	0.00123596	2e-08
Short sleep duration	rs12520112	A	G	0.00612387	0.0010405	3.4e-09
Short sleep duration	rs12661667	C	T	-0.00602193	0.00108717	2.8e-08
Short sleep duration	rs13109404	T	G	-0.0108226	0.00186636	4.7e-09
Short sleep duration	rs138038141	G	A	0.0113846	0.00202978	2.3e-08
Short sleep duration	rs1380703	A	G	-0.00676427	0.0010046	1.6e-11
Short sleep duration	rs140736187	C	T	-0.0248996	0.00443036	1.7e-08
Short sleep duration	rs1467206	C	T	-0.00618969	0.0011184	3.6e-08
Short sleep duration	rs2014830	C	T	0.00578646	0.00105038	2.7e-08
Short sleep duration	rs205024	C	T	0.00551041	0.000986026	2.7e-08
Short sleep duration	rs258152	G	A	0.00620049	0.00113049	4.1e-08
Short sleep duration	rs2678210	T	C	-0.00592367	0.00102761	7.2e-09
Short sleep duration	rs4730634	T	A	0.00523423	0.000960504	4.8e-08
Short sleep duration	rs4950101	T	C	0.00596563	0.00107163	2.5e-08
Short sleep duration	rs6001566	A	G	0.00594064	0.00103772	7.3e-09
Short sleep duration	rs62158160	C	T	0.00745521	0.00109919	1.3e-11
Short sleep duration	rs72723227	G	A	-0.00584922	0.00102556	1.2e-08
Short sleep duration	rs7524118	T	C	-0.0057622	0.00105376	4.9e-08
Short sleep duration	rs7547416	G	A	-0.00534737	0.00096739	2.9e-08
Short sleep duration	rs7939345	T	G	0.00649836	0.0011818	4e-08
Short sleep duration	rs8038326	A	G	-0.00616436	0.00107582	1e-08
Short sleep duration	rs8064103	T	C	0.00537386	0.000968716	4.3e-08
Short sleep duration	rs8766	T	C	-0.00608077	0.000991917	9.2e-10
Short sleep duration	rs9321171	C	T	0.00535425	0.000966062	4.2e-08
Short sleep duration	rs9475041	A	C	0.00535061	0.000961652	2.2e-08

## Sheet: Supplementary Table2
Supplementary Table2: SNPs excluded by screening in the website of phenoscanner
Exposures	Excluded SNPs	Potential confounders	beta	se	p
Depression	rs2568958	Obesity	0.0382	0.0044	2.9e-18
Major depressive disorder	None	NA	NA	NA	NA
Insomnia	None	NA	NA	NA	NA
Sleep duration	rs7206790	Obesity	0.0126713	0.00228687	2.9e-08
Daytime sleepiness	None	NA	NA	NA	NA
Napping	None	NA	NA	NA	NA
Short sleep duration	None	NA	NA	NA	NA

## Sheet: Supplementary Table3
Supplementary Table3: Extracting SNPs in the GWAS summary statistics of the outcome.
Exposures	Outcome	SNP	nSNP	effect_allele	other_allele	beta	se	p
1.Two sample mandelian randomization analysis of Depression and Migraine
Depression	Migraine	rs1021363	48	A	G	0.00655	0.007976	0.411554
Depression	Migraine	rs10235664	48	C	T	-0.012077	0.008709	0.165497
Depression	Migraine	rs10913112	48	T	C	-0.009933	0.008576	0.246786
Depression	Migraine	rs12919291	48	C	G	-0.00222	0.009944	0.823314
Depression	Migraine	rs12967143	48	G	C	0.010176	0.008426	0.227122
Depression	Migraine	rs13037326	48	T	C	0.004725	0.008574	0.581603
Depression	Migraine	rs1367635	48	T	C	-0.02659	0.007604	0.000474
Depression	Migraine	rs150186873	48	C	A	-0.012855	0.021986	0.558795
Depression	Migraine	rs150346963	48	T	C	0.012337	0.007848	0.115947
Depression	Migraine	rs17641524	48	T	C	-0.018302	0.00942	0.052047
Depression	Migraine	rs1931388	48	G	A	0.00381	0.007742	0.62265
Depression	Migraine	rs1950829	48	A	G	0.0045	0.007567	0.552097
Depression	Migraine	rs198457	48	T	C	-0.002663	0.01027	0.795433
Depression	Migraine	rs2111592	48	A	G	0.016605	0.008157	0.041792
Depression	Migraine	rs2214123	48	A	G	0.002733	0.00803	0.733634
Depression	Migraine	rs2232423	48	G	A	0.003401	0.012648	0.787986
Depression	Migraine	rs2418449	48	C	T	-0.000233	0.008388	0.977855
Depression	Migraine	rs247910	48	G	A	-0.005731	0.007716	0.457671
Depression	Migraine	rs2522831	48	C	T	0.002532	0.007571	0.738057
Depression	Migraine	rs28541419	48	G	C	-0.00223	0.009409	0.812611
Depression	Migraine	rs2876520	48	G	C	0.011686	0.007733	0.130726
Depression	Migraine	rs30266	48	A	G	0.034219	0.008152	2.73e-05
Depression	Migraine	rs354155	48	C	G	0.011877	0.012541	0.34357
Depression	Migraine	rs3807865	48	A	G	-0.005549	0.007708	0.471569
Depression	Migraine	rs4141983	48	C	T	-0.014045	0.008277	0.089723
Depression	Migraine	rs4497414	48	C	T	0.003369	0.00785	0.667764
Depression	Migraine	rs4730387	48	A	T	0.01218	0.007663	0.111971
Depression	Migraine	rs4799949	48	C	T	0.024993	0.008089	0.002013
Depression	Migraine	rs4936276	48	G	C	-0.011216	0.007972	0.15945
Depression	Migraine	rs508502	48	T	C	-0.005377	0.008434	0.523836
Depression	Migraine	rs59082935	48	T	C	0.00929	0.01184	0.432686
Depression	Migraine	rs59283172	48	A	G	0.030058	0.012201	0.013777
Depression	Migraine	rs61914045	48	A	G	0.020321	0.0094	0.030643
Depression	Migraine	rs62535714	48	A	G	0.02596	0.009976	0.00928
Depression	Migraine	rs66511648	48	C	T	0.0129	0.008546	0.131156
Depression	Migraine	rs7152906	48	T	C	-0.022527	0.007597	0.003036
Depression	Migraine	rs7241572	48	A	G	0.029059	0.009764	0.00293
Depression	Migraine	rs72948506	48	A	G	0.020085	0.008385	0.016618
Depression	Migraine	rs7538938	48	T	C	-0.000898	0.007716	0.907301
Depression	Migraine	rs754287	48	A	T	-0.009141	0.008041	0.255575
Depression	Migraine	rs7551758	48	T	G	0.001423	0.00763	0.852017
Depression	Migraine	rs76954012	48	A	T	0.019635	0.013195	0.136707
Depression	Migraine	rs7725715	48	G	A	-0.012736	0.007628	0.094986
Depression	Migraine	rs843812	48	A	G	0.005382	0.007691	0.484083
Depression	Migraine	rs9364755	48	G	A	0.002197	0.00916	0.810402
Depression	Migraine	rs9529218	48	T	C	-0.005812	0.009406	0.536685
Depression	Migraine	rs9536381	48	T	C	0.01729	0.008053	0.031812
Depression	Migraine	rs9831648	48	G	T	-0.000144	0.009155	0.987472
Major depressive disorder	Migraine	rs10149470	36	A	G	-0.006539	0.00779	0.401282
Major depressive disorder	Migraine	rs10950398	36	A	G	-0.005929	0.007804	0.44741
Major depressive disorder	Migraine	rs10959913	36	G	T	0.008739	0.008985	0.330694
Major depressive disorder	Migraine	rs11135349	36	A	C	-0.013354	0.007657	0.08119
Major depressive disorder	Migraine	rs11643192	36	A	C	0.01833	0.00777	0.018337
Major depressive disorder	Migraine	rs11663393	36	A	G	0.017913	0.007699	0.020009
Major depressive disorder	Migraine	rs11682175	36	C	T	0.002033	0.007597	0.789018
Major depressive disorder	Migraine	rs1226412	36	C	T	-0.014159	0.009516	0.13674
Major depressive disorder	Migraine	rs12552	36	A	G	0.014899	0.007657	0.051674
Major depressive disorder	Migraine	rs12666117	36	A	G	0.011189	0.007624	0.142199
Major depressive disorder	Migraine	rs12958048	36	A	G	0.008306	0.007947	0.295912
Major depressive disorder	Migraine	rs1354115	36	C	A	0.003915	0.007869	0.618808
Major depressive disorder	Migraine	rs1363104	36	C	G	0.027321	0.007575	0.000312
Major depressive disorder	Migraine	rs1432639	36	C	A	-0.020133	0.007769	0.009573
Major depressive disorder	Migraine	rs159963	36	C	A	0.018671	0.007759	0.01613
Major depressive disorder	Migraine	rs17727765	36	C	T	0.029777	0.014277	0.037026
Major depressive disorder	Migraine	rs1806153	36	T	G	-0.005388	0.009249	0.560209
Major depressive disorder	Migraine	rs2005864	36	T	C	0.031249	0.007725	5.29e-05
Major depressive disorder	Migraine	rs2389016	36	T	C	-0.001409	0.008429	0.867234
Major depressive disorder	Migraine	rs247910	36	G	A	-0.005731	0.007716	0.457671
Major depressive disorder	Migraine	rs34215985	36	C	G	-0.021922	0.009676	0.023493
Major depressive disorder	Migraine	rs4074723	36	A	C	-0.009527	0.007779	0.220659
Major depressive disorder	Migraine	rs4904738	36	C	T	0.007398	0.007636	0.332612
Major depressive disorder	Migraine	rs5758265	36	A	G	0.032857	0.008647	0.000146
Major depressive disorder	Migraine	rs61867293	36	T	C	0.003424	0.009513	0.71896
Major depressive disorder	Migraine	rs62099069	36	A	T	-0.003538	0.007823	0.651109
Major depressive disorder	Migraine	rs6905391	36	A	G	-0.002389	0.010662	0.822706
Major depressive disorder	Migraine	rs7198928	36	C	T	0.000683	0.007843	0.930615
Major depressive disorder	Migraine	rs7430565	36	G	A	-0.007181	0.00767	0.349176
Major depressive disorder	Migraine	rs76485002	36	G	A	-0.010592	0.027602	0.70119
Major depressive disorder	Migraine	rs7856424	36	T	C	0.000618	0.008373	0.941171
Major depressive disorder	Migraine	rs8025231	36	C	A	-0.013475	0.00762	0.077002
Major depressive disorder	Migraine	rs8063603	36	G	A	0.017485	0.008183	0.032649
Major depressive disorder	Migraine	rs915057	36	A	G	-0.013011	0.007708	0.091412
Major depressive disorder	Migraine	rs9402472	36	A	G	0.003027	0.009072	0.738651
Major depressive disorder	Migraine	rs9427672	36	A	G	-0.013407	0.009108	0.141029
2.Two sample mandelian randomization analysis of sleep traits and Migraine
Insomnia	Migraine	rs10052731	40	C	T	-0.007464	0.010674	0.484366
Insomnia	Migraine	rs10276441	40	G	A	-0.014815	0.009264	0.109781
Insomnia	Migraine	rs10430082	40	A	G	0.005542	0.007634	0.467903
Insomnia	Migraine	rs10786667	40	C	T	0.007949	0.007681	0.300679
Insomnia	Migraine	rs10947690	40	G	A	-0.002343	0.008747	0.788787
Insomnia	Migraine	rs10992729	40	T	C	-0.008628	0.008071	0.285014
Insomnia	Migraine	rs11531227	40	G	A	-0.02245	0.007798	0.004002
Insomnia	Migraine	rs11635495	40	T	C	0.014673	0.007608	0.053795
Insomnia	Migraine	rs11854314	40	T	C	0.021152	0.011807	0.073235
Insomnia	Migraine	rs12374612	40	T	C	0.015238	0.007589	0.044662
Insomnia	Migraine	rs12950988	40	A	G	0.027625	0.008315	0.000898
Insomnia	Migraine	rs1544637	40	T	C	-0.004088	0.007851	0.602565
Insomnia	Migraine	rs166514	40	G	T	-0.000497	0.007719	0.948667
Insomnia	Migraine	rs1667384	40	T	C	-0.009798	0.007844	0.211626
Insomnia	Migraine	rs17139246	40	C	T	0.01286	0.007928	0.104774
Insomnia	Migraine	rs17151854	40	T	G	0.012066	0.010797	0.263743
Insomnia	Migraine	rs17669584	40	G	A	0.011864	0.011087	0.284537
Insomnia	Migraine	rs1841625	40	G	A	-0.0016	0.007707	0.835503
Insomnia	Migraine	rs1988001	40	T	A	0.009908	0.008059	0.218867
Insomnia	Migraine	rs2043989	40	G	C	-0.007814	0.007758	0.313822
Insomnia	Migraine	rs2860041	40	A	C	0.000206	0.007812	0.978965
Insomnia	Migraine	rs3756583	40	G	T	-0.018832	0.007867	0.016695
Insomnia	Migraine	rs3817576	40	A	G	-0.01859	0.007652	0.01514
Insomnia	Migraine	rs4683301	40	A	T	0.015067	0.007946	0.057956
Insomnia	Migraine	rs4751	40	T	G	0.003995	0.008374	0.633331
Insomnia	Migraine	rs4752827	40	C	G	-0.020657	0.008108	0.010864
Insomnia	Migraine	rs4916720	40	T	C	-0.005894	0.007604	0.438317
Insomnia	Migraine	rs61215335	40	T	C	0.006436	0.008069	0.425055
Insomnia	Migraine	rs62144051	40	G	A	0.020711	0.013274	0.118677
Insomnia	Migraine	rs62158161	40	T	C	0.022319	0.009332	0.016797
Insomnia	Migraine	rs6466484	40	C	A	0.012058	0.007788	0.121553
Insomnia	Migraine	rs6545694	40	G	A	0.005785	0.007721	0.45371
Insomnia	Migraine	rs6664467	40	A	G	0.001827	0.011011	0.868216
Insomnia	Migraine	rs7239013	40	G	A	-0.0129	0.008874	0.146021
Insomnia	Migraine	rs73164233	40	T	C	0.020685	0.009653	0.032138
Insomnia	Migraine	rs7321285	40	A	C	0.010509	0.009355	0.261269
Insomnia	Migraine	rs7991623	40	A	G	0.011902	0.007996	0.136593
Insomnia	Migraine	rs903676	40	A	G	-0.02823	0.0095	0.002974
Insomnia	Migraine	rs951085	40	G	T	-0.002037	0.008373	0.807814
Insomnia	Migraine	rs9845387	40	A	C	-0.026823	0.0185	0.14707
Sleep duration	Migraine	rs10208979	67	A	G	0.014387	0.007738	0.063015
Sleep duration	Migraine	rs10767735	67	C	G	0.001057	0.00781	0.892321
Sleep duration	Migraine	rs11190970	67	A	G	0.003492	0.009603	0.716094
Sleep duration	Migraine	rs11214599	67	T	C	-0.011463	0.010342	0.267709
Sleep duration	Migraine	rs113113059	67	C	T	-0.006934	0.009326	0.457228
Sleep duration	Migraine	rs113955164	67	A	G	-0.001348	0.009553	0.887807
Sleep duration	Migraine	rs1153637	67	G	T	-0.007436	0.007861	0.344197
Sleep duration	Migraine	rs11622538	67	T	C	0.009122	0.015111	0.546101
Sleep duration	Migraine	rs11643715	67	G	C	0.012284	0.008434	0.145239
Sleep duration	Migraine	rs11770148	67	G	A	-0.021169	0.010294	0.039757
Sleep duration	Migraine	rs11828996	67	C	T	0.003001	0.008785	0.732689
Sleep duration	Migraine	rs1191697	67	A	G	-0.017337	0.008366	0.038258
Sleep duration	Migraine	rs11982852	67	T	C	0.008935	0.008777	0.308712
Sleep duration	Migraine	rs12256551	67	C	A	0.019105	0.008158	0.019217
Sleep duration	Migraine	rs1245192	67	G	A	0.008199	0.009174	0.37144
Sleep duration	Migraine	rs12611523	67	G	A	0.001277	0.00771	0.868452
Sleep duration	Migraine	rs12725934	67	A	T	-0.017544	0.009437	0.063033
Sleep duration	Migraine	rs12744291	67	G	A	-0.011199	0.008417	0.18331
Sleep duration	Migraine	rs12791153	67	T	A	0.007784	0.014644	0.595068
Sleep duration	Migraine	rs13105682	67	G	T	-0.018808	0.020021	0.347504
Sleep duration	Migraine	rs13259216	67	C	A	-0.004354	0.007611	0.567297
Sleep duration	Migraine	rs1356664	67	T	G	-0.008427	0.008585	0.326318
Sleep duration	Migraine	rs147114641	67	A	C	0.017273	0.040623	0.670701
Sleep duration	Migraine	rs1519803	67	G	A	-0.006203	0.007955	0.435534
Sleep duration	Migraine	rs1552204	67	C	A	0.004219	0.00783	0.589982
Sleep duration	Migraine	rs1571922	67	C	T	0.001139	0.007579	0.880506
Sleep duration	Migraine	rs160777	67	T	C	0.005269	0.012118	0.663748
Sleep duration	Migraine	rs174544	67	A	C	-0.01152	0.008179	0.158997
Sleep duration	Migraine	rs17732997	67	G	C	-0.017208	0.007737	0.026152
Sleep duration	Migraine	rs180769	67	T	C	-0.004162	0.007814	0.594283
Sleep duration	Migraine	rs1914240	67	C	A	-0.005911	0.007663	0.440513
Sleep duration	Migraine	rs1939455	67	T	G	-0.019974	0.012463	0.109009
Sleep duration	Migraine	rs2169702	67	T	G	-0.019691	0.008076	0.014779
Sleep duration	Migraine	rs2192528	67	A	G	-2.9e-05	0.007647	0.997014
Sleep duration	Migraine	rs2425670	67	G	A	0.007661	0.007606	0.31384
Sleep duration	Migraine	rs2545583	67	A	G	-0.008061	0.008386	0.336421
Sleep duration	Migraine	rs267651	67	T	G	-0.006713	0.007599	0.377061
Sleep duration	Migraine	rs34354917	67	A	C	0.005415	0.00941	0.565029
Sleep duration	Migraine	rs34565965	67	T	A	0.020018	0.010743	0.062421
Sleep duration	Migraine	rs34786000	67	G	T	-0.011176	0.007921	0.158258
Sleep duration	Migraine	rs35577149	67	C	T	0.004106	0.007799	0.598561
Sleep duration	Migraine	rs37021	67	G	A	-0.011757	0.007885	0.135939
Sleep duration	Migraine	rs400673	67	T	C	0.018067	0.0102	0.076514
Sleep duration	Migraine	rs4483247	67	G	A	0.025772	0.010085	0.010625
Sleep duration	Migraine	rs4902358	67	G	A	0.006306	0.00807	0.434531
Sleep duration	Migraine	rs62120041	67	C	T	0.027232	0.015891	0.086582
Sleep duration	Migraine	rs62469189	67	C	T	0.008291	0.008622	0.336187
Sleep duration	Migraine	rs6599669	67	T	C	0.008392	0.010193	0.410354
Sleep duration	Migraine	rs6751201	67	C	G	0.010365	0.008719	0.234499
Sleep duration	Migraine	rs6923840	67	C	T	-0.012729	0.007894	0.10686
Sleep duration	Migraine	rs7115462	67	A	G	0.007772	0.015206	0.609294
Sleep duration	Migraine	rs7145014	67	T	C	-0.008173	0.011512	0.477724
Sleep duration	Migraine	rs7198661	67	C	T	0.01321	0.007691	0.085874
Sleep duration	Migraine	rs72479723	67	G	A	-0.015188	0.009106	0.095346
Sleep duration	Migraine	rs73245954	67	T	C	-0.016195	0.009924	0.102701
Sleep duration	Migraine	rs73608603	67	G	A	-0.003363	0.011341	0.766829
Sleep duration	Migraine	rs76258078	67	G	A	-0.007916	0.019315	0.681944
Sleep duration	Migraine	rs7626868	67	T	C	-0.007108	0.007916	0.369181
Sleep duration	Migraine	rs771401	67	G	A	0.008745	0.008365	0.295796
Sleep duration	Migraine	rs7965599	67	T	C	0.026096	0.009942	0.008687
Sleep duration	Migraine	rs79945076	67	G	A	0.022334	0.009705	0.021394
Sleep duration	Migraine	rs802310	67	G	A	0.002555	0.00953	0.788643
Sleep duration	Migraine	rs821317	67	A	G	0.006544	0.011351	0.564268
Sleep duration	Migraine	rs9451129	67	A	G	-0.003858	0.008677	0.656562
Sleep duration	Migraine	rs9475109	67	C	T	-0.001572	0.007912	0.842471
Sleep duration	Migraine	rs9673061	67	A	G	0.017919	0.008476	0.034535
Sleep duration	Migraine	rs9992682	67	A	G	-0.009544	0.008264	0.248106
Daytime sleepiness	Migraine	rs10144873	36	A	G	0.01579	0.007667	0.039468
Daytime sleepiness	Migraine	rs11207894	36	T	C	0.009613	0.007844	0.220337
Daytime sleepiness	Migraine	rs11613841	36	T	C	-0.002162	0.007801	0.781688
Daytime sleepiness	Migraine	rs12548220	36	C	A	0.030419	0.007731	8.41e-05
Daytime sleepiness	Migraine	rs13135092	36	G	A	0.00467	0.015804	0.767637
Daytime sleepiness	Migraine	rs13140892	36	T	C	0.003136	0.008247	0.703787
Daytime sleepiness	Migraine	rs13299559	36	T	C	0.007944	0.007817	0.309488
Daytime sleepiness	Migraine	rs147114641	36	A	C	0.017273	0.040623	0.670701
Daytime sleepiness	Migraine	rs1534454	36	T	A	0.000366	0.008959	0.967439
Daytime sleepiness	Migraine	rs1856933	36	G	A	0.01296	0.0077	0.092366
Daytime sleepiness	Migraine	rs1861410	36	C	T	-0.005936	0.007616	0.435761
Daytime sleepiness	Migraine	rs2048522	36	T	A	0.023013	0.007739	0.002954
Daytime sleepiness	Migraine	rs2393923	36	C	T	-0.005286	0.008403	0.529287
Daytime sleepiness	Migraine	rs34898799	36	C	T	-0.00083	0.008263	0.919981
Daytime sleepiness	Migraine	rs3803763	36	C	G	0.017884	0.008318	0.031571
Daytime sleepiness	Migraine	rs4286272	36	T	C	0.004973	0.007679	0.517294
Daytime sleepiness	Migraine	rs4489042	36	C	G	-0.033522	0.007843	1.94e-05
Daytime sleepiness	Migraine	rs4665972	36	T	C	0.010887	0.007987	0.17283
Daytime sleepiness	Migraine	rs4765936	36	G	A	-0.001546	0.008425	0.854392
Daytime sleepiness	Migraine	rs55842519	36	G	A	0.013757	0.007934	0.082943
Daytime sleepiness	Migraine	rs56143617	36	T	C	-0.006196	0.009914	0.53203
Daytime sleepiness	Migraine	rs58460356	36	G	C	0.006042	0.008377	0.470758
Daytime sleepiness	Migraine	rs61696052	36	C	G	0.002922	0.007758	0.706416
Daytime sleepiness	Migraine	rs62009918	36	T	C	0.00947	0.008982	0.291698
Daytime sleepiness	Migraine	rs623025	36	T	C	-0.017883	0.008799	0.042125
Daytime sleepiness	Migraine	rs62519792	36	G	C	0.024233	0.012814	0.058629
Daytime sleepiness	Migraine	rs6694085	36	G	T	-0.014223	0.01009	0.158636
Daytime sleepiness	Migraine	rs6760708	36	A	G	0.004289	0.007791	0.581995
Daytime sleepiness	Migraine	rs6873733	36	T	G	0.013704	0.007575	0.070455
Daytime sleepiness	Migraine	rs699534	36	A	C	0.007575	0.007721	0.326544
Daytime sleepiness	Migraine	rs7598712	36	T	G	0.002013	0.007624	0.791784
Daytime sleepiness	Migraine	rs843371	36	A	G	-0.010572	0.009007	0.240454
Daytime sleepiness	Migraine	rs876575	36	G	A	0.019962	0.008119	0.013959
Daytime sleepiness	Migraine	rs886114	36	C	T	0.013789	0.007997	0.084686
Daytime sleepiness	Migraine	rs9475034	36	G	A	0.004702	0.007576	0.534846
Daytime sleepiness	Migraine	rs960986	36	T	C	0.013634	0.008017	0.089018
Napping	Migraine	rs1001817	105	T	C	-0.010704	0.007569	0.157327
Napping	Migraine	rs10466442	105	A	C	0.011216	0.00798	0.159856
Napping	Migraine	rs10840017	105	G	A	-0.001703	0.010706	0.87363
Napping	Migraine	rs10868050	105	C	T	-0.005304	0.007783	0.495582
Napping	Migraine	rs1093314	105	G	T	0.006694	0.008668	0.439944
Napping	Migraine	rs10978340	105	T	C	0.015357	0.008414	0.067985
Napping	Migraine	rs11224823	105	G	A	-0.022441	0.012328	0.068725
Napping	Migraine	rs114488427	105	T	C	0.011691	0.012352	0.343914
Napping	Migraine	rs11678582	105	A	G	0.009387	0.009454	0.320765
Napping	Migraine	rs11778666	105	C	G	0.015452	0.007996	0.053319
Napping	Migraine	rs11961595	105	A	T	0.004782	0.008776	0.585839
Napping	Migraine	rs1199346	105	G	A	0.005094	0.008952	0.569334
Napping	Migraine	rs12024208	105	T	C	-0.006224	0.010226	0.542783
Napping	Migraine	rs12042846	105	C	T	0.002564	0.010318	0.803762
Napping	Migraine	rs12198196	105	C	T	0.010075	0.013831	0.466356
Napping	Migraine	rs12216474	105	T	C	-0.008138	0.007678	0.289138
Napping	Migraine	rs12244909	105	G	C	0.003586	0.008595	0.676515
Napping	Migraine	rs12346996	105	T	C	-0.002391	0.008759	0.784857
Napping	Migraine	rs13011472	105	G	C	0.002696	0.007654	0.724688
Napping	Migraine	rs13173576	105	G	T	0.000312	0.007694	0.967691
Napping	Migraine	rs13296842	105	G	A	-0.000923	0.007872	0.906684
Napping	Migraine	rs140506252	105	T	A	-0.012089	0.027638	0.661831
Napping	Migraine	rs1415218	105	T	C	-0.0045	0.008553	0.598808
Napping	Migraine	rs1479106	105	A	C	0.002589	0.010478	0.804834
Napping	Migraine	rs1493926	105	G	A	0.005905	0.00811	0.466565
Napping	Migraine	rs1512238	105	A	G	-0.014396	0.007697	0.06145
Napping	Migraine	rs154325	105	C	G	-0.011303	0.008318	0.174199
Napping	Migraine	rs1604822	105	A	G	-0.00899	0.007694	0.242583
Napping	Migraine	rs17354185	105	C	G	0.008987	0.0093	0.333829
Napping	Migraine	rs174528	105	C	T	-0.010402	0.007968	0.19168
Napping	Migraine	rs17633437	105	G	A	-0.014687	0.00783	0.0607
Napping	Migraine	rs185065	105	C	G	-0.005196	0.007773	0.503863
Napping	Migraine	rs224123	105	C	T	0.006704	0.007962	0.399798
Napping	Migraine	rs2284015	105	G	C	0.000518	0.008507	0.95147
Napping	Migraine	rs2699869	105	A	C	0.004752	0.007605	0.532102
Napping	Migraine	rs2836908	105	T	C	-0.003937	0.008103	0.627089
Napping	Migraine	rs285781	105	G	A	-0.025107	0.007649	0.001035
Napping	Migraine	rs2893323	105	A	G	0.013622	0.007924	0.085588
Napping	Migraine	rs34017973	105	A	T	0.003306	0.009034	0.714382
Napping	Migraine	rs34262487	105	A	C	-0.021773	0.015143	0.150469
Napping	Migraine	rs346430	105	A	G	0.000262	0.00856	0.975603
Napping	Migraine	rs34728579	105	C	T	0.00089	0.0092	0.922948
Napping	Migraine	rs34898799	105	C	T	-0.00083	0.008263	0.919981
Napping	Migraine	rs349588	105	G	A	0.022188	0.008039	0.005798
Napping	Migraine	rs35041900	105	T	C	0.015435	0.012951	0.233317
Napping	Migraine	rs350784	105	C	T	-0.018469	0.01189	0.120352
Napping	Migraine	rs351776	105	A	C	0.000657	0.007654	0.93159
Napping	Migraine	rs35482852	105	T	C	0.003132	0.008711	0.719154
Napping	Migraine	rs35508926	105	G	A	7e-06	0.009722	0.999406
Napping	Migraine	rs35676343	105	A	G	0.018628	0.014335	0.193765
Napping	Migraine	rs35851551	105	G	A	-0.00625	0.013215	0.636258
Napping	Migraine	rs35867081	105	A	G	0.013149	0.008083	0.1038
Napping	Migraine	rs3795310	105	T	C	0.023546	0.007699	0.002235
Napping	Migraine	rs3799380	105	C	T	-0.022523	0.009828	0.021945
Napping	Migraine	rs3810483	105	C	G	-0.023995	0.00853	0.004924
Napping	Migraine	rs388729	105	T	A	0.012168	0.009242	0.187933
Napping	Migraine	rs3923809	105	G	A	0.005229	0.008173	0.522346
Napping	Migraine	rs4047243	105	A	G	0.016515	0.007772	0.033605
Napping	Migraine	rs4098822	105	T	C	-0.007339	0.007712	0.341257
Napping	Migraine	rs4129498	105	T	G	-0.008309	0.007848	0.289677
Napping	Migraine	rs41313250	105	G	A	-0.006404	0.012988	0.621987
Napping	Migraine	rs4300725	105	A	G	-0.006305	0.008389	0.452355
Napping	Migraine	rs4356873	105	C	T	0.008154	0.008662	0.346547
Napping	Migraine	rs4453853	105	A	C	-0.001499	0.007894	0.849365
Napping	Migraine	rs4555399	105	A	G	-0.024095	0.007949	0.002446
Napping	Migraine	rs4604518	105	A	G	-0.004417	0.007635	0.562941
Napping	Migraine	rs4653052	105	C	A	0.012399	0.008096	0.125636
Napping	Migraine	rs4663617	105	A	T	-0.005286	0.009642	0.583565
Napping	Migraine	rs4772856	105	G	A	-0.000862	0.008675	0.920797
Napping	Migraine	rs4983329	105	C	A	0.002787	0.007671	0.716405
Napping	Migraine	rs4984289	105	C	T	-0.008493	0.008282	0.305117
Napping	Migraine	rs55939017	105	C	G	-0.007569	0.008087	0.34927
Napping	Migraine	rs599420	105	T	G	-0.012895	0.009404	0.170316
Napping	Migraine	rs6072263	105	C	T	0.019314	0.007599	0.01105
Napping	Migraine	rs62192797	105	T	G	-0.0028	0.008537	0.742945
Napping	Migraine	rs62425620	105	T	C	0.002679	0.008507	0.75284
Napping	Migraine	rs62560863	105	T	C	-0.012058	0.012478	0.333865
Napping	Migraine	rs6441833	105	G	C	0.000386	0.010542	0.970809
Napping	Migraine	rs66606678	105	A	G	0.014285	0.009348	0.126481
Napping	Migraine	rs6682016	105	G	A	-0.002065	0.008045	0.797373
Napping	Migraine	rs6872651	105	T	A	-0.004256	0.011205	0.704117
Napping	Migraine	rs6977868	105	T	G	0.020976	0.009544	0.027994
Napping	Migraine	rs704633	105	A	G	-0.013405	0.008002	0.093917
Napping	Migraine	rs71364564	105	G	C	0.009987	0.008221	0.224386
Napping	Migraine	rs7198661	105	C	T	0.01321	0.007691	0.085874
Napping	Migraine	rs7224522	105	C	G	0.043521	0.010592	4.02e-05
Napping	Migraine	rs7225735	105	A	C	0.021691	0.007839	0.005674
Napping	Migraine	rs726299	105	A	G	0.009548	0.008339	0.252213
Napping	Migraine	rs7295391	105	A	G	0.006237	0.010239	0.542451
Napping	Migraine	rs7317	105	C	A	0.015529	0.008514	0.068161
Napping	Migraine	rs73817077	105	A	C	-0.001177	0.019546	0.951954
Napping	Migraine	rs7423968	105	G	A	-0.004287	0.007685	0.57699
Napping	Migraine	rs75022160	105	T	C	0.008228	0.011147	0.460432
Napping	Migraine	rs76824303	105	C	A	0.016131	0.013021	0.215367
Napping	Migraine	rs7814873	105	C	T	-0.007856	0.008208	0.338458
Napping	Migraine	rs78242064	105	A	C	0.019576	0.01277	0.12526
Napping	Migraine	rs794706	105	C	T	-0.016697	0.009006	0.06376
Napping	Migraine	rs8043280	105	C	G	-0.004692	0.008348	0.574091
Napping	Migraine	rs890516	105	G	A	0.001426	0.007586	0.850916
Napping	Migraine	rs917154	105	G	A	0.014422	0.010426	0.166541
Napping	Migraine	rs9287862	105	C	T	-0.004534	0.013708	0.740828
Napping	Migraine	rs9309116	105	C	T	0.021992	0.007924	0.005532
Napping	Migraine	rs9470668	105	A	G	-0.007712	0.008583	0.368887
Napping	Migraine	rs991884	105	G	A	0.003189	0.007662	0.677287
Napping	Migraine	rs9921906	105	A	C	-0.007931	0.007623	0.298126
Short sleep duration	Migraine	rs10835395	26	C	A	0.005043	0.007615	0.507801
Short sleep duration	Migraine	rs11764780	26	C	G	-0.01843	0.009547	0.053573
Short sleep duration	Migraine	rs12520112	26	A	G	0.002988	0.008319	0.719479
Short sleep duration	Migraine	rs12661667	26	T	C	-0.001386	0.008605	0.871979
Short sleep duration	Migraine	rs13109404	26	G	T	0.014745	0.018177	0.417273
Short sleep duration	Migraine	rs138038141	26	A	G	-0.000469	0.017109	0.978127
Short sleep duration	Migraine	rs1380703	26	G	A	0.003696	0.008001	0.644143
Short sleep duration	Migraine	rs140736187	26	T	C	0.075521	0.062781	0.228981
Short sleep duration	Migraine	rs1467206	26	T	C	-0.004276	0.008941	0.632535
Short sleep duration	Migraine	rs2014830	26	T	C	-0.016741	0.008228	0.041913
Short sleep duration	Migraine	rs205024	26	T	C	-0.014272	0.007789	0.066924
Short sleep duration	Migraine	rs258152	26	A	G	-0.012884	0.009041	0.154107
Short sleep duration	Migraine	rs2678210	26	C	T	-0.010707	0.008203	0.191792
Short sleep duration	Migraine	rs4730634	26	T	A	0.011835	0.007584	0.118643
Short sleep duration	Migraine	rs4950101	26	C	T	-0.002817	0.008513	0.740736
Short sleep duration	Migraine	rs6001566	26	A	G	0.011198	0.008227	0.173469
Short sleep duration	Migraine	rs62158160	26	T	C	0.026605	0.009534	0.005275
Short sleep duration	Migraine	rs72723227	26	A	G	-0.00413	0.008166	0.613056
Short sleep duration	Migraine	rs7524118	26	T	C	0.016438	0.008271	0.046901
Short sleep duration	Migraine	rs7547416	26	G	A	-0.019552	0.007645	0.010558
Short sleep duration	Migraine	rs7939345	26	T	G	-0.006946	0.009916	0.483648
Short sleep duration	Migraine	rs8038326	26	G	A	0.017099	0.008446	0.042936
Short sleep duration	Migraine	rs8064103	26	C	T	-0.01101	0.007637	0.149386
Short sleep duration	Migraine	rs8766	26	C	T	-0.00857	0.007797	0.27168
Short sleep duration	Migraine	rs9321171	26	T	C	0.012323	0.007667	0.107966
Short sleep duration	Migraine	rs9475041	26	C	A	0.000502	0.007566	0.947031
3.Two sample mandelian randomization analysis of Depression and sleep traits (Insomnia and Long sleep duration).
Depression	Insomnia	rs1021363	45	A	G	0.00248509	0.0014427	0.0849741
Depression	Insomnia	rs10235664	45	T	C	0.00580968	0.00160238	0.000288228
Depression	Insomnia	rs10913112	45	C	T	-0.00475719	0.00142664	0.000854402
Depression	Insomnia	rs12919291	45	G	C	-0.00384843	0.00177542	0.0301879
Depression	Insomnia	rs12967143	45	G	C	0.00907548	0.00152156	2.45251e-09
Depression	Insomnia	rs13037326	45	C	T	3.45263e-05	0.00157764	0.98254
Depression	Insomnia	rs1367635	45	T	C	-0.00123996	0.00138697	0.371318
Depression	Insomnia	rs150186873	45	A	C	-0.00933367	0.00381468	0.014414
Depression	Insomnia	rs17641524	45	C	T	0.00363546	0.00169318	0.0317838
Depression	Insomnia	rs1931388	45	A	G	0.00265153	0.00141462	0.0608786
Depression	Insomnia	rs1950829	45	A	G	0.00423158	0.00138687	0.00227949
Depression	Insomnia	rs198457	45	C	T	-0.000120307	0.00178424	0.946241
Depression	Insomnia	rs2111592	45	G	A	-0.00413985	0.00149108	0.00549628
Depression	Insomnia	rs2214123	45	A	G	-9.00436e-05	0.00146284	0.950918
Depression	Insomnia	rs2232423	45	A	G	-0.00108023	0.00216357	0.617581
Depression	Insomnia	rs2418449	45	T	C	0.00162443	0.00153841	0.291007
Depression	Insomnia	rs2522831	45	T	C	-0.00509766	0.00138378	0.000229723
Depression	Insomnia	rs28541419	45	C	G	-0.001782	0.00165643	0.282013
Depression	Insomnia	rs2876520	45	C	G	0.000888323	0.00139983	0.525694
Depression	Insomnia	rs30266	45	G	A	-0.00897041	0.00147439	1.17111e-09
Depression	Insomnia	rs354155	45	G	C	0.000442086	0.00242311	0.855233
Depression	Insomnia	rs3807865	45	G	A	-0.00361703	0.00140188	0.00987637
Depression	Insomnia	rs4141983	45	T	C	0.00306343	0.0014771	0.0380841
Depression	Insomnia	rs4497414	45	T	C	-0.00208025	0.00140411	0.138462
Depression	Insomnia	rs4730387	45	T	A	-0.00491912	0.00139706	0.000429839
Depression	Insomnia	rs4799949	45	C	T	0.00105099	0.0014697	0.474544
Depression	Insomnia	rs4936276	45	G	C	-0.00272189	0.00142397	0.0559429
Depression	Insomnia	rs508502	45	C	T	0.000669931	0.00152737	0.660939
Depression	Insomnia	rs59082935	45	C	T	-0.00404527	0.00208044	0.0518436
Depression	Insomnia	rs61914045	45	G	A	-0.00431933	0.00172892	0.0124797
Depression	Insomnia	rs62535714	45	G	A	-0.000294354	0.00187709	0.875391
Depression	Insomnia	rs66511648	45	T	C	-0.00467765	0.00153612	0.00232597
Depression	Insomnia	rs7152906	45	T	C	-0.000219054	0.00138451	0.874285
Depression	Insomnia	rs7241572	45	G	A	-0.00186104	0.00172721	0.281264
Depression	Insomnia	rs72948506	45	G	A	-0.0032756	0.00150655	0.0296872
Depression	Insomnia	rs7538938	45	T	C	-0.00327384	0.00139294	0.0187578
Depression	Insomnia	rs754287	45	T	A	0.00244967	0.00143873	0.0886315
Depression	Insomnia	rs7551758	45	T	G	-0.00122494	0.00138387	0.376073
Depression	Insomnia	rs76954012	45	T	A	-0.00560737	0.00236682	0.0178286
Depression	Insomnia	rs7725715	45	G	A	-0.00266033	0.0013837	0.0545277
Depression	Insomnia	rs843812	45	G	A	0.00183735	0.00140891	0.192202
Depression	Insomnia	rs9364755	45	A	G	0.0022482	0.00164603	0.171992
Depression	Insomnia	rs9529218	45	C	T	0.00348002	0.00171927	0.0429571
Depression	Insomnia	rs9536381	45	C	T	-0.00936215	0.00147083	1.95016e-10
Depression	Insomnia	rs9831648	45	G	T	0.006568	0.0016546	7.20117e-05
Major depressive disorder	Insomnia	rs10149470	32	A	G	-0.000178623	0.00138562	0.9
Major depressive disorder	Insomnia	rs11135349	32	A	C	-0.00264276	0.0013837	0.062
Major depressive disorder	Insomnia	rs11643192	32	C	A	-0.000788691	0.00142189	0.64
Major depressive disorder	Insomnia	rs11663393	32	G	A	-0.00135066	0.00139095	0.31
Major depressive disorder	Insomnia	rs11682175	32	T	C	-0.00561287	0.00138794	6.2e-05
Major depressive disorder	Insomnia	rs1226412	32	C	T	-0.00507964	0.001712	0.0035
Major depressive disorder	Insomnia	rs12552	32	A	G	0.00890557	0.00139944	1.6e-10
Major depressive disorder	Insomnia	rs12666117	32	G	A	-0.00481307	0.00139405	0.00058
Major depressive disorder	Insomnia	rs12958048	32	A	G	0.00758239	0.00146828	2.8e-07
Major depressive disorder	Insomnia	rs1354115	32	C	A	-0.000177326	0.00143465	0.93
Major depressive disorder	Insomnia	rs1432639	32	C	A	-0.00555296	0.00140834	5.7e-05
Major depressive disorder	Insomnia	rs159963	32	C	A	0.00215392	0.00140918	0.11
Major depressive disorder	Insomnia	rs17727765	32	T	C	0.00426688	0.00259617	0.1
Major depressive disorder	Insomnia	rs1806153	32	G	T	-0.00204815	0.00164481	0.22
Major depressive disorder	Insomnia	rs2005864	32	C	T	0.00210584	0.00139564	0.16
Major depressive disorder	Insomnia	rs2389016	32	C	T	-0.00388332	0.00151345	0.012
Major depressive disorder	Insomnia	rs34215985	32	C	G	-0.0014494	0.00171812	0.43
Major depressive disorder	Insomnia	rs4074723	32	A	C	-0.000796922	0.00140655	0.57
Major depressive disorder	Insomnia	rs4904738	32	T	C	-0.00445138	0.00140347	0.0014
Major depressive disorder	Insomnia	rs5758265	32	G	A	-0.00678422	0.00153322	9.3e-06
Major depressive disorder	Insomnia	rs61867293	32	C	T	0.00106233	0.0017606	0.58
Major depressive disorder	Insomnia	rs62099069	32	A	T	-0.000560093	0.00139828	0.71
Major depressive disorder	Insomnia	rs6905391	32	G	A	-0.00153557	0.00187667	0.37
Major depressive disorder	Insomnia	rs7198928	32	T	C	0.00320311	0.00143264	0.023
Major depressive disorder	Insomnia	rs7430565	32	G	A	-0.00272768	0.00140219	0.047
Major depressive disorder	Insomnia	rs76485002	32	A	G	-0.00570984	0.0042238	0.13
Major depressive disorder	Insomnia	rs7856424	32	C	T	0.00113468	0.00153335	0.5
Major depressive disorder	Insomnia	rs8025231	32	A	C	-0.00633758	0.00139199	6e-06
Major depressive disorder	Insomnia	rs8063603	32	G	A	0.00311719	0.00149641	0.035
Major depressive disorder	Insomnia	rs915057	32	A	G	-0.000650333	0.00140535	0.66
Major depressive disorder	Insomnia	rs9402472	32	G	A	-0.000653977	0.00162159	0.74
Major depressive disorder	Insomnia	rs9427672	32	A	G	-0.00197797	0.00161911	0.19

## Sheet: Supplementary Table4
Supplementary Table4: Details of summary statistics after harmonising.
Exposures	Outcome	SNP	effect_allele.exposure	other_allele.exposure	effect_allele.outcome	other_allele.outcome	beta.exposure	beta.outcome	se.exposure	se.outcome	pvalue.exposure	pvalue.outcome	mr_keep
Depression	Migraine	rs1021363	G	A	G	A	-0.03	-0.00655	0.0045	0.007976	2.29e-11	0.411554	TRUE
Depression	Migraine	rs10235664	C	T	C	T	-0.027	-0.012077	0.0049	0.008709	4.68e-08	0.165497	TRUE
Depression	Migraine	rs10913112	T	C	T	C	-0.0262	-0.009933	0.0045	0.008576	4.53e-09	0.246786	TRUE
Depression	Migraine	rs12919291	C	G	C	G	0.0327	-0.00222	0.0055	0.009944	3.09e-09	0.823314	TRUE
Depression	Migraine	rs12967143	C	G	C	G	-0.0345	-0.010176	0.0047	0.008426	2.53e-13	0.227122	TRUE
Depression	Migraine	rs13037326	T	C	T	C	0.031	0.004725	0.0049	0.008574	2.4e-10	0.581603	TRUE
Depression	Migraine	rs1367635	C	T	C	T	0.0253	0.02659	0.0043	0.007604	4.35e-09	0.000474	TRUE
Depression	Migraine	rs150186873	C	A	C	A	0.0704	-0.012855	0.012	0.021986	4.51e-09	0.558795	TRUE
Depression	Migraine	rs150346963	T	C	T	C	0.0283	0.012337	0.0044	0.007848	1.16e-10	0.115947	TRUE
Depression	Migraine	rs17641524	T	C	T	C	-0.03	-0.018302	0.0053	0.00942	1.5e-08	0.052047	TRUE
Depression	Migraine	rs1931388	G	A	G	A	-0.0295	0.00381	0.0044	0.007742	1.68e-11	0.62265	TRUE
Depression	Migraine	rs1950829	G	A	G	A	-0.0297	-0.0045	0.0043	0.007567	4.74e-12	0.552097	TRUE
Depression	Migraine	rs198457	T	C	T	C	-0.0315	-0.002663	0.0056	0.01027	1.9e-08	0.795433	TRUE
Depression	Migraine	rs2111592	A	G	A	G	0.0263	0.016605	0.0046	0.008157	1.35e-08	0.041792	TRUE
Depression	Migraine	rs2214123	G	A	G	A	-0.0261	-0.002733	0.0045	0.00803	8.56e-09	0.733634	TRUE
Depression	Migraine	rs2232423	G	A	G	A	-0.062	0.003401	0.007	0.012648	1.14e-18	0.787986	TRUE
Depression	Migraine	rs2418449	C	T	C	T	-0.0281	-0.000233	0.0048	0.008388	4.25e-09	0.977855	TRUE
Depression	Migraine	rs247910	G	A	G	A	0.0237	-0.005731	0.0043	0.007716	4.71e-08	0.457671	TRUE
Depression	Migraine	rs2522831	C	T	C	T	0.024	0.002532	0.0043	0.007571	2.11e-08	0.738057	TRUE
Depression	Migraine	rs28541419	G	C	G	C	-0.0292	-0.00223	0.0052	0.009409	1.76e-08	0.812611	TRUE
Depression	Migraine	rs2876520	G	C	G	C	0.026	0.011686	0.0043	0.007733	2.24e-09	0.130726	FALSE
Depression	Migraine	rs30266	A	G	A	G	0.0366	0.034219	0.0046	0.008152	1.43e-15	2.73e-05	TRUE
Depression	Migraine	rs354155	C	G	C	G	-0.0449	0.011877	0.0075	0.012541	1.75e-09	0.34357	TRUE
Depression	Migraine	rs3807865	A	G	A	G	0.031	-0.005549	0.0044	0.007708	1.09e-12	0.471569	TRUE
Depression	Migraine	rs4141983	C	T	C	T	-0.0264	-0.014045	0.0046	0.008277	9.69e-09	0.089723	TRUE
Depression	Migraine	rs4497414	C	T	C	T	0.0291	0.003369	0.0044	0.00785	2.93e-11	0.667764	TRUE
Depression	Migraine	rs4730387	A	T	A	T	0.0238	0.01218	0.0043	0.007663	4.12e-08	0.111971	FALSE
Depression	Migraine	rs4799949	T	C	T	C	-0.0292	-0.024993	0.0046	0.008089	1.4e-10	0.002013	TRUE
Depression	Migraine	rs4936276	C	G	C	G	0.0278	0.011216	0.0044	0.007972	3.57e-10	0.15945	TRUE
Depression	Migraine	rs508502	T	C	T	C	-0.0264	-0.005377	0.0048	0.008434	3.56e-08	0.523836	TRUE
Depression	Migraine	rs59082935	T	C	T	C	0.0363	0.00929	0.0066	0.01184	3.07e-08	0.432686	TRUE
Depression	Migraine	rs59283172	A	G	A	G	-0.039	0.030058	0.007	0.012201	2.41e-08	0.013777	TRUE
Depression	Migraine	rs61914045	A	G	A	G	0.0309	0.020321	0.0054	0.0094	7.96e-09	0.030643	TRUE
Depression	Migraine	rs62535714	A	G	A	G	0.0339	0.02596	0.0058	0.009976	4.69e-09	0.00928	TRUE
Depression	Migraine	rs66511648	C	T	C	T	0.0297	0.0129	0.0048	0.008546	6.03e-10	0.131156	TRUE
Depression	Migraine	rs7152906	C	T	C	T	0.0258	0.022527	0.0043	0.007597	1.87e-09	0.003036	TRUE
Depression	Migraine	rs7241572	A	G	A	G	0.0323	0.029059	0.0054	0.009764	2.43e-09	0.00293	TRUE
Depression	Migraine	rs72948506	A	G	A	G	0.0265	0.020085	0.0047	0.008385	1.71e-08	0.016618	TRUE
Depression	Migraine	rs7538938	C	T	C	T	0.0251	0.000898	0.0043	0.007716	7.29e-09	0.907301	TRUE
Depression	Migraine	rs754287	A	T	A	T	-0.0289	-0.009141	0.0045	0.008041	1.31e-10	0.255575	TRUE
Depression	Migraine	rs7551758	G	T	G	T	0.0283	-0.001423	0.0043	0.00763	5.11e-11	0.852017	TRUE
Depression	Migraine	rs76954012	A	T	A	T	0.0412	0.019635	0.0074	0.013195	2.41e-08	0.136707	TRUE
Depression	Migraine	rs7725715	A	G	A	G	0.029	0.012736	0.0043	0.007628	1.61e-11	0.094986	TRUE
Depression	Migraine	rs843812	A	G	A	G	0.0248	0.005382	0.0044	0.007691	1.41e-08	0.484083	TRUE
Depression	Migraine	rs9364755	G	A	G	A	0.0283	0.002197	0.0051	0.00916	3.49e-08	0.810402	TRUE
Depression	Migraine	rs9529218	T	C	T	C	-0.034	-0.005812	0.0054	0.009406	2.23e-10	0.536685	TRUE
Depression	Migraine	rs9536381	T	C	T	C	0.0255	0.01729	0.0046	0.008053	2.62e-08	0.031812	TRUE
Depression	Migraine	rs9831648	T	G	T	G	-0.0292	0.000144	0.0052	0.009155	1.59e-08	0.987472	TRUE
Major depressive disorder	Migraine	rs10149470	G	A	G	A	0.0289964	0.006539	0.0049	0.00779	3.05401e-09	0.401282	TRUE
Major depressive disorder	Migraine	rs10950398	A	G	A	G	0.0274984	-0.005929	0.0049	0.007804	2.548e-08	0.44741	TRUE
Major depressive disorder	Migraine	rs10959913	G	T	G	T	-0.0333961	0.008739	0.0057	0.008985	5.06198e-09	0.330694	TRUE
Major depressive disorder	Migraine	rs11135349	C	A	C	A	0.0293979	0.013354	0.0048	0.007657	1.09199e-09	0.08119	TRUE
Major depressive disorder	Migraine	rs11643192	A	C	A	C	0.0270021	0.01833	0.0049	0.00777	3.359e-08	0.018337	TRUE
Major depressive disorder	Migraine	rs11663393	A	G	A	G	0.0278	0.017913	0.0049	0.007699	1.64502e-08	0.020009	TRUE
Major depressive disorder	Migraine	rs11682175	C	T	C	T	0.0281012	0.002033	0.0048	0.007597	4.68004e-09	0.789018	TRUE
Major depressive disorder	Migraine	rs1226412	T	C	T	C	0.0332026	0.014159	0.0059	0.009516	2.38402e-08	0.13674	TRUE
Major depressive disorder	Migraine	rs12552	G	A	G	A	-0.0428966	-0.014899	0.0048	0.007657	6.07156e-19	0.051674	TRUE
Major depressive disorder	Migraine	rs12666117	A	G	A	G	0.0274011	0.011189	0.0048	0.007624	1.34602e-08	0.142199	TRUE
Major depressive disorder	Migraine	rs12958048	G	A	G	A	-0.0338022	-0.008306	0.0051	0.007947	3.61327e-11	0.295912	TRUE
Major depressive disorder	Migraine	rs1354115	A	C	A	C	0.0275957	-0.003915	0.0049	0.007869	2.37001e-08	0.618808	TRUE
Major depressive disorder	Migraine	rs1363104	G	C	G	C	-0.0314018	-0.027321	0.0048	0.007575	7.37564e-11	0.000312	FALSE
Major depressive disorder	Migraine	rs1432639	A	C	A	C	0.0389995	0.020133	0.005	0.007769	4.55302e-15	0.009573	TRUE
Major depressive disorder	Migraine	rs159963	A	C	A	C	-0.0270013	-0.018671	0.0049	0.007759	3.19301e-08	0.01613	TRUE
Major depressive disorder	Migraine	rs17727765	C	T	C	T	0.0507987	0.029777	0.0088	0.014277	8.51295e-09	0.037026	TRUE
Major depressive disorder	Migraine	rs1806153	T	G	T	G	0.0361005	-0.005388	0.0059	0.009249	1.17801e-09	0.560209	TRUE
Major depressive disorder	Migraine	rs2005864	T	C	T	C	0.0281987	0.031249	0.0049	0.007725	6.73101e-09	5.29e-05	TRUE
Major depressive disorder	Migraine	rs2389016	T	C	T	C	0.0305001	-0.001409	0.0053	0.008429	1.01801e-08	0.867234	TRUE
Major depressive disorder	Migraine	rs247910	G	A	G	A	0.031501	-0.005731	0.0049	0.007716	1.065e-10	0.457671	TRUE
Major depressive disorder	Migraine	rs34215985	G	C	G	C	0.037297	0.021922	0.0063	0.009676	3.13199e-09	0.023493	FALSE
Major depressive disorder	Migraine	rs4074723	C	A	C	A	0.0270013	0.009527	0.0049	0.007779	3.11803e-08	0.220659	TRUE
Major depressive disorder	Migraine	rs4904738	C	T	C	T	0.0289037	0.007398	0.0049	0.007636	2.57199e-09	0.332612	TRUE
Major depressive disorder	Migraine	rs5758265	A	G	A	G	0.0310044	0.032857	0.0054	0.008647	7.55405e-09	0.000146	TRUE
Major depressive disorder	Migraine	rs61867293	T	C	T	C	-0.0374008	0.003424	0.0061	0.009513	6.96594e-10	0.71896	TRUE
Major depressive disorder	Migraine	rs62099069	T	A	T	A	0.0278955	0.003538	0.0049	0.007823	1.31099e-08	0.651109	FALSE
Major depressive disorder	Migraine	rs6905391	A	G	A	G	-0.0442968	-0.002389	0.0069	0.010662	1.348e-10	0.822706	TRUE
Major depressive disorder	Migraine	rs7198928	C	T	C	T	-0.0284028	0.000683	0.005	0.007843	1.00399e-08	0.930615	TRUE
Major depressive disorder	Migraine	rs7430565	A	G	A	G	-0.0288008	0.007181	0.0048	0.00767	2.86801e-09	0.349176	TRUE
Major depressive disorder	Migraine	rs76485002	G	A	G	A	-0.108702	-0.010592	0.018	0.027602	1.60299e-09	0.70119	TRUE
Major depressive disorder	Migraine	rs7856424	T	C	T	C	-0.0306035	0.000618	0.0053	0.008373	8.47891e-09	0.941171	TRUE
Major depressive disorder	Migraine	rs8025231	C	A	C	A	0.0338981	-0.013475	0.0048	0.00762	2.35776e-12	0.077002	TRUE
Major depressive disorder	Migraine	rs8063603	A	G	A	G	-0.0307995	-0.017485	0.0053	0.008183	6.86499e-09	0.032649	TRUE
Major depressive disorder	Migraine	rs915057	G	A	G	A	0.0299954	0.013011	0.0049	0.007708	7.60904e-10	0.091412	TRUE
Major depressive disorder	Migraine	rs9402472	A	G	A	G	0.0326995	0.003027	0.0059	0.009072	2.78099e-08	0.738651	TRUE
Major depressive disorder	Migraine	rs9427672	G	A	G	A	0.0320997	0.013407	0.0058	0.009108	3.11903e-08	0.141029	TRUE
Insomnia	Migraine	rs10052731	T	C	T	C	-0.0101228	0.007464	0.00186704	0.010674	4.2e-08	0.484366	TRUE
Insomnia	Migraine	rs10276441	G	A	G	A	-0.00914775	-0.014815	0.001686	0.009264	3.9e-08	0.109781	TRUE
Insomnia	Migraine	rs10430082	G	A	G	A	-0.00851413	-0.005542	0.00139499	0.007634	8.6e-10	0.467903	TRUE
Insomnia	Migraine	rs10786667	T	C	T	C	0.00906292	-0.007949	0.00139437	0.007681	1.3e-10	0.300679	TRUE
Insomnia	Migraine	rs10947690	A	G	A	G	-0.00868595	0.002343	0.0015737	0.008747	3.5e-08	0.788787	TRUE
Insomnia	Migraine	rs10992729	C	T	C	T	0.00982092	0.008628	0.0014713	0.008071	2.7e-11	0.285014	TRUE
Insomnia	Migraine	rs11531227	A	G	A	G	0.00761114	0.02245	0.00139255	0.007798	1.9e-08	0.004002	TRUE
Insomnia	Migraine	rs11635495	T	C	T	C	-0.00813358	0.014673	0.00138626	0.007608	6.8e-09	0.053795	TRUE
Insomnia	Migraine	rs11854314	C	T	C	T	-0.0125895	-0.021152	0.00222668	0.011807	1.6e-08	0.073235	TRUE
Insomnia	Migraine	rs12374612	C	T	C	T	-0.00764702	-0.015238	0.00138894	0.007589	4.6e-08	0.044662	TRUE
Insomnia	Migraine	rs12950988	G	A	G	A	-0.00917563	-0.027625	0.00149817	0.008315	1.5e-09	0.000898	TRUE
Insomnia	Migraine	rs1544637	T	C	T	C	0.00767466	-0.004088	0.00138704	0.007851	3e-08	0.602565	TRUE
Insomnia	Migraine	rs166514	G	T	G	T	0.00778795	-0.000497	0.00139478	0.007719	1.7e-08	0.948667	TRUE
Insomnia	Migraine	rs1667384	C	T	C	T	-0.00780522	0.009798	0.00141809	0.007844	2.7e-08	0.211626	TRUE
Insomnia	Migraine	rs17139246	T	C	T	C	-0.00777532	-0.01286	0.00142927	0.007928	4.1e-08	0.104774	TRUE
Insomnia	Migraine	rs17151854	G	T	G	T	-0.010705	-0.012066	0.00192286	0.010797	2.4e-08	0.263743	TRUE
Insomnia	Migraine	rs17669584	A	G	A	G	-0.00964647	-0.011864	0.00178391	0.011087	3.6e-08	0.284537	TRUE
Insomnia	Migraine	rs1841625	A	G	A	G	-0.00771112	0.0016	0.00139836	0.007707	3.6e-08	0.835503	TRUE
Insomnia	Migraine	rs1988001	A	T	A	T	-0.00798062	-0.009908	0.00146335	0.008059	4.8e-08	0.218867	FALSE
Insomnia	Migraine	rs2043989	C	G	C	G	0.00801358	0.007814	0.00139699	0.007758	8.6e-09	0.313822	FALSE
Insomnia	Migraine	rs2860041	A	C	A	C	0.00810841	0.000206	0.00142421	0.007812	1.2e-08	0.978965	TRUE
Insomnia	Migraine	rs3756583	T	G	T	G	0.00776392	0.018832	0.00143598	0.007867	4.9e-08	0.016695	TRUE
Insomnia	Migraine	rs3817576	A	G	A	G	0.00791742	-0.01859	0.00138914	0.007652	1.7e-08	0.01514	TRUE
Insomnia	Migraine	rs4683301	A	T	A	T	-0.0076331	0.015067	0.00141475	0.007946	4.6e-08	0.057956	FALSE
Insomnia	Migraine	rs4751	G	T	G	T	-0.00772701	-0.003995	0.00139656	0.008374	1.6e-08	0.633331	TRUE
Insomnia	Migraine	rs4752827	C	G	C	G	-0.00816477	-0.020657	0.00147584	0.008108	4.6e-08	0.010864	FALSE
Insomnia	Migraine	rs4916720	C	T	C	T	-0.00768688	0.005894	0.00139061	0.007604	3.8e-08	0.438317	TRUE
Insomnia	Migraine	rs61215335	C	T	C	T	-0.00791899	-0.006436	0.0014679	0.008069	4.7e-08	0.425055	TRUE
Insomnia	Migraine	rs62144051	A	G	A	G	-0.0233085	-0.020711	0.00240419	0.013274	1.4e-22	0.118677	TRUE
Insomnia	Migraine	rs62158161	C	T	C	T	0.00925311	-0.022319	0.00160213	0.009332	5.3e-09	0.016797	TRUE
Insomnia	Migraine	rs6466484	A	C	A	C	-0.00813338	-0.012058	0.00141638	0.007788	8.7e-09	0.121553	TRUE
Insomnia	Migraine	rs6545694	A	G	A	G	-0.00831033	-0.005785	0.0014182	0.007721	3.6e-09	0.45371	TRUE
Insomnia	Migraine	rs6664467	G	A	G	A	0.0112654	-0.001827	0.00201555	0.011011	4.5e-08	0.868216	TRUE
Insomnia	Migraine	rs7239013	A	G	A	G	-0.00887814	0.0129	0.00160302	0.008874	2e-08	0.146021	TRUE
Insomnia	Migraine	rs73164233	C	T	C	T	-0.00942592	-0.020685	0.00171254	0.009653	3.1e-08	0.032138	TRUE
Insomnia	Migraine	rs7321285	A	C	A	C	0.00995612	0.010509	0.00172914	0.009355	5.8e-09	0.261269	TRUE
Insomnia	Migraine	rs7991623	A	G	A	G	0.00868599	0.011902	0.00146205	0.007996	2.5e-09	0.136593	TRUE
Insomnia	Migraine	rs903676	G	A	G	A	0.00977424	0.02823	0.00171215	0.0095	4.9e-09	0.002974	TRUE
Insomnia	Migraine	rs951085	G	T	G	T	-0.00877919	-0.002037	0.00153483	0.008373	7.7e-09	0.807814	TRUE
Insomnia	Migraine	rs9845387	C	A	C	A	0.0196529	0.026823	0.00350129	0.0185	2.1e-08	0.14707	TRUE
Sleep duration	Migraine	rs10208979	A	G	A	G	-0.0127416	0.014387	0.0023169	0.007738	3.9e-08	0.063015	TRUE
Sleep duration	Migraine	rs10767735	G	C	G	C	-0.0126631	-0.001057	0.00231957	0.00781	3.7e-08	0.892321	FALSE
Sleep duration	Migraine	rs11190970	G	A	G	A	0.015379	-0.003492	0.00282318	0.009603	4.6e-08	0.716094	TRUE
Sleep duration	Migraine	rs11214599	C	T	C	T	-0.0175203	0.011463	0.00309337	0.010342	2e-08	0.267709	TRUE
Sleep duration	Migraine	rs113113059	T	C	T	C	0.0161406	0.006934	0.00273732	0.009326	8.4e-09	0.457228	TRUE
Sleep duration	Migraine	rs113955164	G	A	G	A	-0.0157275	0.001348	0.00282005	0.009553	2e-08	0.887807	TRUE
Sleep duration	Migraine	rs1153637	T	G	T	G	0.0142546	0.007436	0.00233691	0.007861	1.3e-09	0.344197	TRUE
Sleep duration	Migraine	rs11622538	C	T	C	T	0.0231122	-0.009122	0.00420264	0.015111	3e-08	0.546101	TRUE
Sleep duration	Migraine	rs11643715	C	G	C	G	-0.013895	-0.012284	0.00249658	0.008434	3.2e-08	0.145239	FALSE
Sleep duration	Migraine	rs11770148	A	G	A	G	-0.0170498	0.021169	0.00301236	0.010294	1.5e-08	0.039757	TRUE
Sleep duration	Migraine	rs11828996	T	C	T	C	-0.0144839	-0.003001	0.00262637	0.008785	4.6e-08	0.732689	TRUE
Sleep duration	Migraine	rs1191697	A	G	A	G	-0.0159713	-0.017337	0.00248043	0.008366	8.9e-11	0.038258	TRUE
Sleep duration	Migraine	rs11982852	C	T	C	T	0.0146248	-0.008935	0.00263385	0.008777	2.4e-08	0.308712	TRUE
Sleep duration	Migraine	rs12256551	A	C	A	C	0.013666	-0.019105	0.00238229	0.008158	1.1e-08	0.019217	TRUE
Sleep duration	Migraine	rs1245192	G	A	G	A	-0.0153656	0.008199	0.00263681	0.009174	6.6e-09	0.37144	TRUE
Sleep duration	Migraine	rs12611523	A	G	A	G	0.0126347	-0.001277	0.00227627	0.00771	3.1e-08	0.868452	TRUE
Sleep duration	Migraine	rs12725934	T	A	T	A	-0.01531	0.017544	0.0026306	0.009437	5.2e-09	0.063033	FALSE
Sleep duration	Migraine	rs12744291	A	G	A	G	-0.0141371	0.011199	0.00249747	0.008417	1.5e-08	0.18331	TRUE
Sleep duration	Migraine	rs12791153	A	T	A	T	-0.0235481	-0.007784	0.0042169	0.014644	1.9e-08	0.595068	FALSE
Sleep duration	Migraine	rs13105682	T	G	T	G	0.0292307	0.018808	0.00494882	0.020021	2.6e-09	0.347504	TRUE
Sleep duration	Migraine	rs13259216	A	C	A	C	-0.0126797	0.004354	0.00227346	0.007611	3.9e-08	0.567297	TRUE
Sleep duration	Migraine	rs1356664	G	T	G	T	-0.0151991	0.008427	0.00251545	0.008585	1.1e-09	0.326318	TRUE
Sleep duration	Migraine	rs147114641	C	A	C	A	0.0159801	-0.017273	0.00270379	0.040623	3.1e-09	0.670701	TRUE
Sleep duration	Migraine	rs1519803	G	A	G	A	-0.0128807	-0.006203	0.00237378	0.007955	4.5e-08	0.435534	TRUE
Sleep duration	Migraine	rs1552204	A	C	A	C	-0.012992	-0.004219	0.00228698	0.00783	1.6e-08	0.589982	TRUE
Sleep duration	Migraine	rs1571922	C	T	C	T	0.0122629	0.001139	0.00226513	0.007579	4.9e-08	0.880506	TRUE
Sleep duration	Migraine	rs160777	T	C	T	C	0.0218558	0.005269	0.00362817	0.012118	2.2e-09	0.663748	TRUE
Sleep duration	Migraine	rs174544	C	A	C	A	-0.0135771	0.01152	0.00244868	0.008179	3.3e-08	0.158997	TRUE
Sleep duration	Migraine	rs17732997	C	G	C	G	0.0129345	0.017208	0.0022882	0.007737	1.2e-08	0.026152	FALSE
Sleep duration	Migraine	rs180769	T	C	T	C	0.0127243	-0.004162	0.00229384	0.007814	2.3e-08	0.594283	TRUE
Sleep duration	Migraine	rs1914240	A	C	A	C	-0.0127027	0.005911	0.00227309	0.007663	2.2e-08	0.440513	TRUE
Sleep duration	Migraine	rs1939455	G	T	G	T	0.0204253	0.019974	0.00356118	0.012463	1.2e-08	0.109009	TRUE
Sleep duration	Migraine	rs2169702	T	G	T	G	-0.0138599	-0.019691	0.00236242	0.008076	5e-09	0.014779	TRUE
Sleep duration	Migraine	rs2192528	A	G	A	G	0.0133687	-2.9e-05	0.0022692	0.007647	2.7e-09	0.997014	TRUE
Sleep duration	Migraine	rs2425670	G	A	G	A	0.0130368	0.007661	0.00228465	0.007606	1.4e-08	0.31384	TRUE
Sleep duration	Migraine	rs2545583	G	A	G	A	-0.0124218	0.008061	0.00227129	0.008386	4.7e-08	0.336421	TRUE
Sleep duration	Migraine	rs267651	G	T	G	T	-0.0123533	0.006713	0.00228068	0.007599	4.8e-08	0.377061	TRUE
Sleep duration	Migraine	rs34354917	C	A	C	A	0.0137464	-0.005415	0.00250081	0.00941	3.9e-08	0.565029	TRUE
Sleep duration	Migraine	rs34565965	T	A	T	A	0.0154211	0.020018	0.00259626	0.010743	3.9e-09	0.062421	FALSE
Sleep duration	Migraine	rs34786000	G	T	G	T	-0.0131956	-0.011176	0.00230467	0.007921	1e-08	0.158258	TRUE
Sleep duration	Migraine	rs35577149	T	C	T	C	-0.0130615	-0.004106	0.00229971	0.007799	1.3e-08	0.598561	TRUE
Sleep duration	Migraine	rs37021	A	G	A	G	0.0145777	0.011757	0.0022889	0.007885	1.5e-10	0.135939	TRUE
Sleep duration	Migraine	rs400673	T	C	T	C	0.01734	0.018067	0.00312056	0.0102	1.9e-08	0.076514	TRUE
Sleep duration	Migraine	rs4483247	A	G	A	G	-0.0186257	-0.025772	0.00311182	0.010085	2.1e-09	0.010625	TRUE
Sleep duration	Migraine	rs4902358	A	G	A	G	0.0128808	-0.006306	0.00236615	0.00807	3.7e-08	0.434531	TRUE
Sleep duration	Migraine	rs62120041	T	C	T	C	0.0261113	-0.027232	0.00457497	0.015891	9.6e-09	0.086582	TRUE
Sleep duration	Migraine	rs62469189	T	C	T	C	0.0144904	-0.008291	0.00257375	0.008622	1.7e-08	0.336187	TRUE
Sleep duration	Migraine	rs6599669	T	C	T	C	0.0183929	0.008392	0.00301299	0.010193	1.2e-09	0.410354	TRUE
Sleep duration	Migraine	rs6751201	G	C	G	C	0.0155327	-0.010365	0.00259988	0.008719	2.2e-09	0.234499	FALSE
Sleep duration	Migraine	rs6923840	C	T	C	T	-0.0132304	-0.012729	0.00238083	0.007894	2.9e-08	0.10686	TRUE
Sleep duration	Migraine	rs7115462	G	A	G	A	-0.0265639	-0.007772	0.00435799	0.015206	1.7e-09	0.609294	TRUE
Sleep duration	Migraine	rs7145014	C	T	C	T	-0.0182482	0.008173	0.00323217	0.011512	2.5e-08	0.477724	TRUE
Sleep duration	Migraine	rs7198661	T	C	T	C	0.0133829	-0.01321	0.00227449	0.007691	3.9e-09	0.085874	TRUE
Sleep duration	Migraine	rs72479723	A	G	A	G	0.0145773	0.015188	0.00266451	0.009106	3.9e-08	0.095346	TRUE
Sleep duration	Migraine	rs73245954	C	T	C	T	-0.0173199	0.016195	0.00292017	0.009924	2.8e-09	0.102701	TRUE
Sleep duration	Migraine	rs73608603	A	G	A	G	-0.0189928	0.003363	0.00335272	0.011341	1e-08	0.766829	TRUE
Sleep duration	Migraine	rs76258078	A	G	A	G	0.0310106	0.007916	0.00518341	0.019315	3e-09	0.681944	TRUE
Sleep duration	Migraine	rs7626868	C	T	C	T	-0.0130202	0.007108	0.00237296	0.007916	4.4e-08	0.369181	TRUE
Sleep duration	Migraine	rs771401	G	A	G	A	0.0147867	0.008745	0.00249631	0.008365	2.7e-09	0.295796	TRUE
Sleep duration	Migraine	rs7965599	C	T	C	T	0.016296	-0.026096	0.00295128	0.009942	3.3e-08	0.008687	TRUE
Sleep duration	Migraine	rs79945076	A	G	A	G	-0.0233149	-0.022334	0.00285634	0.009705	3.2e-16	0.021394	TRUE
Sleep duration	Migraine	rs802310	A	G	A	G	-0.0154475	-0.002555	0.00280142	0.00953	2.5e-08	0.788643	TRUE
Sleep duration	Migraine	rs821317	G	A	G	A	0.0187347	-0.006544	0.00332108	0.011351	1.6e-08	0.564268	TRUE
Sleep duration	Migraine	rs9451129	A	G	A	G	-0.0140653	-0.003858	0.00258545	0.008677	4.6e-08	0.656562	TRUE
Sleep duration	Migraine	rs9475109	T	C	T	C	0.0139477	0.001572	0.00235342	0.007912	2.8e-09	0.842471	TRUE
Sleep duration	Migraine	rs9673061	G	A	G	A	0.0149356	-0.017919	0.00256164	0.008476	4.1e-09	0.034535	TRUE
Sleep duration	Migraine	rs9992682	G	A	G	A	0.0134413	0.009544	0.00245852	0.008264	4.3e-08	0.248106	TRUE
Daytime sleepiness	Migraine	rs10144873	G	A	G	A	0.00587403	-0.01579	0.00103765	0.007667	1.3e-08	0.039468	TRUE
Daytime sleepiness	Migraine	rs11207894	C	T	C	T	0.00592735	-0.009613	0.00105845	0.007844	2.3e-08	0.220337	TRUE
Daytime sleepiness	Migraine	rs11613841	C	T	C	T	-0.0103282	0.002162	0.00106271	0.007801	2.9e-22	0.781688	TRUE
Daytime sleepiness	Migraine	rs12548220	A	C	A	C	0.00583722	-0.030419	0.00104656	0.007731	2.8e-08	8.41e-05	TRUE
Daytime sleepiness	Migraine	rs13135092	A	G	A	G	-0.0103303	-0.00467	0.0018774	0.015804	3.1e-08	0.767637	TRUE
Daytime sleepiness	Migraine	rs13140892	C	T	C	T	-0.0060047	-0.003136	0.00110214	0.008247	4.6e-08	0.703787	TRUE
Daytime sleepiness	Migraine	rs13299559	C	T	C	T	0.00578648	-0.007944	0.00103554	0.007817	3e-08	0.309488	TRUE
Daytime sleepiness	Migraine	rs147114641	C	A	C	A	0.00787842	-0.017273	0.00122983	0.040623	1.7e-10	0.670701	TRUE
Daytime sleepiness	Migraine	rs1534454	A	T	A	T	-0.0064978	-0.000366	0.00118359	0.008959	4e-08	0.967439	TRUE
Daytime sleepiness	Migraine	rs1856933	G	A	G	A	-0.00573416	0.01296	0.00103408	0.0077	2.9e-08	0.092366	TRUE
Daytime sleepiness	Migraine	rs1861410	C	T	C	T	-0.00602523	-0.005936	0.00103887	0.007616	7.7e-09	0.435761	TRUE
Daytime sleepiness	Migraine	rs2048522	A	T	A	T	0.00581823	-0.023013	0.00105065	0.007739	3.5e-08	0.002954	FALSE
Daytime sleepiness	Migraine	rs2393923	T	C	T	C	0.00671706	0.005286	0.0011012	0.008403	1.2e-09	0.529287	TRUE
Daytime sleepiness	Migraine	rs34898799	T	C	T	C	-0.00741427	0.00083	0.00110617	0.008263	2.3e-11	0.919981	TRUE
Daytime sleepiness	Migraine	rs3803763	G	C	G	C	0.00674903	-0.017884	0.00112882	0.008318	2.4e-09	0.031571	TRUE
Daytime sleepiness	Migraine	rs4286272	T	C	T	C	0.00584974	0.004973	0.00103211	0.007679	1.4e-08	0.517294	TRUE
Daytime sleepiness	Migraine	rs4489042	G	C	G	C	0.00611169	0.033522	0.00106497	0.007843	1.2e-08	1.94e-05	TRUE
Daytime sleepiness	Migraine	rs4665972	T	C	T	C	0.0066245	0.010887	0.00105853	0.007987	3.9e-10	0.17283	TRUE
Daytime sleepiness	Migraine	rs4765936	A	G	A	G	-0.00630828	0.001546	0.00111265	0.008425	1.6e-08	0.854392	TRUE
Daytime sleepiness	Migraine	rs55842519	G	A	G	A	0.00593814	0.013757	0.0010765	0.007934	4e-08	0.082943	TRUE
Daytime sleepiness	Migraine	rs56143617	C	T	C	T	0.00757321	0.006196	0.00134817	0.009914	2.3e-08	0.53203	TRUE
Daytime sleepiness	Migraine	rs58460356	C	G	C	G	0.00654718	-0.006042	0.00110447	0.008377	4.6e-09	0.470758	TRUE
Daytime sleepiness	Migraine	rs61696052	G	C	G	C	0.00579321	-0.002922	0.00104701	0.007758	3.1e-08	0.706416	TRUE
Daytime sleepiness	Migraine	rs62009918	C	T	C	T	-0.00760259	-0.00947	0.00121593	0.008982	2.8e-10	0.291698	TRUE
Daytime sleepiness	Migraine	rs623025	T	C	T	C	-0.00716956	-0.017883	0.00118333	0.008799	1.1e-09	0.042125	TRUE
Daytime sleepiness	Migraine	rs62519792	C	G	C	G	-0.00953477	-0.024233	0.00175415	0.012814	4.1e-08	0.058629	TRUE
Daytime sleepiness	Migraine	rs6694085	T	G	T	G	0.00760528	0.014223	0.00137354	0.01009	3.7e-08	0.158636	TRUE
Daytime sleepiness	Migraine	rs6760708	G	A	G	A	0.00627313	-0.004289	0.0010341	0.007791	1.4e-09	0.581995	TRUE
Daytime sleepiness	Migraine	rs6873733	G	T	G	T	0.00565704	-0.013704	0.00103739	0.007575	4.6e-08	0.070455	TRUE
Daytime sleepiness	Migraine	rs699534	A	C	A	C	0.00571773	0.007575	0.00104615	0.007721	4.1e-08	0.326544	TRUE
Daytime sleepiness	Migraine	rs7598712	G	T	G	T	0.00579387	-0.002013	0.00104191	0.007624	2.2e-08	0.791784	TRUE
Daytime sleepiness	Migraine	rs843371	A	G	A	G	0.00813559	-0.010572	0.00122579	0.009007	2.5e-11	0.240454	TRUE
Daytime sleepiness	Migraine	rs876575	A	G	A	G	0.00602697	-0.019962	0.0011093	0.008119	3.6e-08	0.013959	TRUE
Daytime sleepiness	Migraine	rs886114	C	T	C	T	0.00604278	0.013789	0.00107429	0.007997	1.9e-08	0.084686	TRUE
Daytime sleepiness	Migraine	rs9475034	A	G	A	G	0.00566123	-0.004702	0.00103508	0.007576	4e-08	0.534846	TRUE
Daytime sleepiness	Migraine	rs960986	C	T	C	T	0.00716034	-0.013634	0.00106799	0.008017	1.5e-11	0.089018	TRUE
Napping	Migraine	rs1001817	C	T	C	T	0.00775426	0.010704	0.00121418	0.007569	1.7e-10	0.157327	TRUE
Napping	Migraine	rs10466442	C	A	C	A	0.00685632	-0.011216	0.00124379	0.00798	3.1e-08	0.159856	TRUE
Napping	Migraine	rs10840017	A	G	A	G	0.00894142	0.001703	0.00148101	0.010706	2e-09	0.87363	TRUE
Napping	Migraine	rs10868050	C	T	C	T	-0.00775471	-0.005304	0.00124039	0.007783	3.8e-10	0.495582	TRUE
Napping	Migraine	rs1093314	G	T	G	T	0.00919768	0.006694	0.00139068	0.008668	3.1e-11	0.439944	TRUE
Napping	Migraine	rs10978340	T	C	T	C	0.00746548	0.015357	0.0013454	0.008414	3.1e-08	0.067985	TRUE
Napping	Migraine	rs11224823	A	G	A	G	0.0103446	0.022441	0.0018708	0.012328	3.8e-08	0.068725	TRUE
Napping	Migraine	rs114488427	C	T	C	T	-0.0103368	-0.011691	0.00186736	0.012352	2.9e-08	0.343914	TRUE
Napping	Migraine	rs11678582	G	A	G	A	-0.00844034	-0.009387	0.00140993	0.009454	1.1e-09	0.320765	TRUE
Napping	Migraine	rs11778666	G	C	G	C	0.00670342	-0.015452	0.00121646	0.007996	3.5e-08	0.053319	FALSE
Napping	Migraine	rs11961595	T	A	T	A	-0.00778501	-0.004782	0.00137678	0.008776	1.4e-08	0.585839	TRUE
Napping	Migraine	rs1199346	G	A	G	A	-0.00802725	0.005094	0.00144479	0.008952	3.9e-08	0.569334	TRUE
Napping	Migraine	rs12024208	C	T	C	T	0.00879707	0.006224	0.00160305	0.010226	2.3e-08	0.542783	TRUE
Napping	Migraine	rs12042846	T	C	T	C	-0.00901497	-0.002564	0.00159014	0.010318	1.9e-08	0.803762	TRUE
Napping	Migraine	rs12198196	T	C	T	C	0.0129436	-0.010075	0.00235178	0.013831	3.3e-08	0.466356	TRUE
Napping	Migraine	rs12216474	C	T	C	T	-0.00683616	0.008138	0.00123957	0.007678	3.3e-08	0.289138	TRUE
Napping	Migraine	rs12244909	C	G	C	G	0.00851192	-0.003586	0.0013795	0.008595	7.6e-10	0.676515	TRUE
Napping	Migraine	rs12346996	T	C	T	C	0.00796106	-0.002391	0.00136459	0.008759	5e-09	0.784857	TRUE
Napping	Migraine	rs13011472	C	G	C	G	-0.00704649	-0.002696	0.00121675	0.007654	7.6e-09	0.724688	FALSE
Napping	Migraine	rs13173576	T	G	T	G	-0.00681584	-0.000312	0.00121669	0.007694	1.5e-08	0.967691	TRUE
Napping	Migraine	rs13296842	A	G	A	G	-0.00690876	0.000923	0.00126145	0.007872	2.9e-08	0.906684	TRUE
Napping	Migraine	rs140506252	A	T	A	T	0.0227261	0.012089	0.0040886	0.027638	4.3e-08	0.661831	TRUE
Napping	Migraine	rs1415218	T	C	T	C	0.00820697	-0.0045	0.00135243	0.008553	1.2e-09	0.598808	TRUE
Napping	Migraine	rs1479106	A	C	A	C	-0.00678446	0.002589	0.0012237	0.010478	4.9e-08	0.804834	TRUE
Napping	Migraine	rs1493926	G	A	G	A	-0.00714425	0.005905	0.00126378	0.00811	1.3e-08	0.466565	TRUE
Napping	Migraine	rs1512238	A	G	A	G	0.0107976	-0.014396	0.00123147	0.007697	1.7e-18	0.06145	TRUE
Napping	Migraine	rs154325	G	C	G	C	0.0071936	0.011303	0.00126877	0.008318	1.5e-08	0.174199	TRUE
Napping	Migraine	rs1604822	G	A	G	A	0.00666698	0.00899	0.00122989	0.007694	4.7e-08	0.242583	TRUE
Napping	Migraine	rs17354185	G	C	G	C	-0.00836691	-0.008987	0.00146815	0.0093	8.2e-09	0.333829	TRUE
Napping	Migraine	rs174528	T	C	T	C	-0.00807043	0.010402	0.0012528	0.007968	1.2e-10	0.19168	TRUE
Napping	Migraine	rs17633437	A	G	A	G	-0.0068077	0.014687	0.00124582	0.00783	4.3e-08	0.0607	TRUE
Napping	Migraine	rs185065	C	G	C	G	-0.00697362	-0.005196	0.00124348	0.007773	2.1e-08	0.503863	FALSE
Napping	Migraine	rs224123	C	T	C	T	-0.00711007	0.006704	0.00124535	0.007962	1.1e-08	0.399798	TRUE
Napping	Migraine	rs2284015	C	G	C	G	-0.00771167	-0.000518	0.00138662	0.008507	4.1e-08	0.95147	TRUE
Napping	Migraine	rs2699869	A	C	A	C	0.00678084	0.004752	0.00121774	0.007605	3.1e-08	0.532102	TRUE
Napping	Migraine	rs2836908	C	T	C	T	-0.00726825	0.003937	0.00130778	0.008103	3.6e-08	0.627089	TRUE
Napping	Migraine	rs285781	G	A	G	A	0.00689546	-0.025107	0.00121839	0.007649	1.1e-08	0.001035	TRUE
Napping	Migraine	rs2893323	G	A	G	A	-0.0069416	-0.013622	0.00126675	0.007924	3.3e-08	0.085588	TRUE
Napping	Migraine	rs34017973	T	A	T	A	0.00691604	-0.003306	0.00124038	0.009034	2.2e-08	0.714382	TRUE
Napping	Migraine	rs34262487	C	A	C	A	0.0145107	0.021773	0.00235463	0.015143	1.2e-09	0.150469	TRUE
Napping	Migraine	rs346430	A	G	A	G	0.00752346	0.000262	0.00135917	0.00856	1.7e-08	0.975603	TRUE
Napping	Migraine	rs34728579	T	C	T	C	-0.00839996	-0.00089	0.00152087	0.0092	3.7e-08	0.922948	TRUE
Napping	Migraine	rs34898799	T	C	T	C	-0.0107949	0.00083	0.00130369	0.008263	2e-16	0.919981	TRUE
Napping	Migraine	rs349588	A	G	A	G	-0.00687482	-0.022188	0.00125427	0.008039	3.6e-08	0.005798	TRUE
Napping	Migraine	rs35041900	C	T	C	T	-0.0131307	-0.015435	0.00209052	0.012951	3.3e-10	0.233317	TRUE
Napping	Migraine	rs350784	C	T	C	T	0.0126219	-0.018469	0.00190924	0.01189	1.6e-11	0.120352	TRUE
Napping	Migraine	rs351776	A	C	A	C	-0.00755367	0.000657	0.00122072	0.007654	8.4e-10	0.93159	TRUE
Napping	Migraine	rs35482852	C	T	C	T	0.00740409	-0.003132	0.00134154	0.008711	4.7e-08	0.719154	TRUE
Napping	Migraine	rs35508926	A	G	A	G	-0.00926357	-7e-06	0.00149929	0.009722	6.6e-10	0.999406	TRUE
Napping	Migraine	rs35676343	G	A	G	A	-0.0149124	-0.018628	0.0022254	0.014335	1.1e-11	0.193765	TRUE
Napping	Migraine	rs35851551	A	G	A	G	0.011194	0.00625	0.00202654	0.013215	3.5e-08	0.636258	TRUE
Napping	Migraine	rs35867081	A	G	A	G	-0.00767042	0.013149	0.00121952	0.008083	3e-10	0.1038	TRUE
Napping	Migraine	rs3795310	C	T	C	T	0.00695539	-0.023546	0.00121827	0.007699	5e-09	0.002235	TRUE
Napping	Migraine	rs3799380	T	C	T	C	0.00890214	0.022523	0.00151371	0.009828	1.3e-08	0.021945	TRUE
Napping	Migraine	rs3810483	G	C	G	C	0.00668319	0.023995	0.00122117	0.00853	4.6e-08	0.004924	FALSE
Napping	Migraine	rs388729	T	A	T	A	-0.00829899	0.012168	0.00148596	0.009242	3.1e-08	0.187933	TRUE
Napping	Migraine	rs3923809	A	G	A	G	-0.00755364	-0.005229	0.0013187	0.008173	6.5e-09	0.522346	TRUE
Napping	Migraine	rs4047243	A	G	A	G	0.00715577	0.016515	0.00122146	0.007772	7.6e-09	0.033605	TRUE
Napping	Migraine	rs4098822	T	C	T	C	0.00669705	-0.007339	0.00121458	0.007712	3.9e-08	0.341257	TRUE
Napping	Migraine	rs4129498	G	T	G	T	-0.00730704	0.008309	0.00126896	0.007848	6.7e-09	0.289677	TRUE
Napping	Migraine	rs41313250	A	G	A	G	0.013072	0.006404	0.00191501	0.012988	8.5e-12	0.621987	TRUE
Napping	Migraine	rs4300725	G	A	G	A	0.00765683	0.006305	0.00134016	0.008389	1.3e-08	0.452355	TRUE
Napping	Migraine	rs4356873	T	C	T	C	-0.00775689	-0.008154	0.00142205	0.008662	4.5e-08	0.346547	TRUE
Napping	Migraine	rs4453853	C	A	C	A	0.00703162	0.001499	0.00126493	0.007894	3.7e-08	0.849365	TRUE
Napping	Migraine	rs4555399	G	A	G	A	0.00729951	0.024095	0.00125644	0.007949	5.5e-09	0.002446	TRUE
Napping	Migraine	rs4604518	G	A	G	A	0.00691205	0.004417	0.00122091	0.007635	1.4e-08	0.562941	TRUE
Napping	Migraine	rs4653052	C	A	C	A	-0.00703973	0.012399	0.00128049	0.008096	3.4e-08	0.125636	TRUE
Napping	Migraine	rs4663617	T	A	T	A	0.00832542	0.005286	0.00145022	0.009642	1.1e-08	0.583565	TRUE
Napping	Migraine	rs4772856	A	G	A	G	0.00773589	0.000862	0.00136827	0.008675	1.2e-08	0.920797	TRUE
Napping	Migraine	rs4983329	A	C	A	C	0.00767251	-0.002787	0.0012207	0.007671	3.1e-10	0.716405	TRUE
Napping	Migraine	rs4984289	T	C	T	C	-0.00686191	0.008493	0.00122769	0.008282	2.2e-08	0.305117	TRUE
Napping	Migraine	rs55939017	G	C	G	C	0.00727894	0.007569	0.00130213	0.008087	2.2e-08	0.34927	TRUE
Napping	Migraine	rs599420	T	G	T	G	0.0083201	-0.012895	0.00148448	0.009404	2.5e-08	0.170316	TRUE
Napping	Migraine	rs6072263	T	C	T	C	-0.00669027	-0.019314	0.00121588	0.007599	3.2e-08	0.01105	TRUE
Napping	Migraine	rs62192797	T	G	T	G	0.00774795	-0.0028	0.00137629	0.008537	1.5e-08	0.742945	TRUE
Napping	Migraine	rs62425620	C	T	C	T	-0.00738233	-0.002679	0.00126527	0.008507	9.2e-09	0.75284	TRUE
Napping	Migraine	rs62560863	C	T	C	T	-0.0113172	0.012058	0.0020241	0.012478	2.5e-08	0.333865	TRUE
Napping	Migraine	rs6441833	G	C	G	C	0.00905115	0.000386	0.00164215	0.010542	4.2e-08	0.970809	TRUE
Napping	Migraine	rs66606678	G	A	G	A	0.0085573	-0.014285	0.00152692	0.009348	2.9e-08	0.126481	TRUE
Napping	Migraine	rs6682016	G	A	G	A	0.00702017	-0.002065	0.0012613	0.008045	1.8e-08	0.797373	TRUE
Napping	Migraine	rs6872651	A	T	A	T	0.00931686	0.004256	0.00170379	0.011205	4e-08	0.704117	TRUE
Napping	Migraine	rs6977868	T	G	T	G	0.00829169	0.020976	0.00151028	0.009544	4.9e-08	0.027994	TRUE
Napping	Migraine	rs704633	A	G	A	G	-0.00860733	-0.013405	0.0012782	0.008002	1.3e-11	0.093917	TRUE
Napping	Migraine	rs71364564	C	G	C	G	0.00791236	-0.009987	0.00129965	0.008221	1.2e-09	0.224386	TRUE
Napping	Migraine	rs7198661	T	C	T	C	0.00715826	-0.01321	0.00121937	0.007691	4.1e-09	0.085874	TRUE
Napping	Migraine	rs7224522	G	C	G	C	-0.00928025	-0.043521	0.00162226	0.010592	9.3e-09	4.02e-05	TRUE
Napping	Migraine	rs7225735	A	C	A	C	0.00743693	0.021691	0.00125039	0.007839	4.3e-09	0.005674	TRUE
Napping	Migraine	rs726299	G	A	G	A	-0.00724491	-0.009548	0.00132659	0.008339	3.5e-08	0.252213	TRUE
Napping	Migraine	rs7295391	G	A	G	A	0.0107794	-0.006237	0.00171215	0.010239	2.7e-10	0.542451	TRUE
Napping	Migraine	rs7317	C	A	C	A	-0.0086775	0.015529	0.00140259	0.008514	8.1e-10	0.068161	TRUE
Napping	Migraine	rs73817077	C	A	C	A	-0.0164793	0.001177	0.00302157	0.019546	4e-08	0.951954	TRUE
Napping	Migraine	rs7423968	A	G	A	G	0.00767586	0.004287	0.00123216	0.007685	4.8e-10	0.57699	TRUE
Napping	Migraine	rs75022160	C	T	C	T	0.00988485	-0.008228	0.00176929	0.011147	1.7e-08	0.460432	TRUE
Napping	Migraine	rs76824303	A	C	A	C	0.0117977	-0.016131	0.00207749	0.013021	1.7e-08	0.215367	TRUE
Napping	Migraine	rs7814873	C	T	C	T	0.00720972	-0.007856	0.00126385	0.008208	1.5e-08	0.338458	TRUE
Napping	Migraine	rs78242064	C	A	C	A	-0.0112149	-0.019576	0.00194736	0.01277	5.2e-09	0.12526	TRUE
Napping	Migraine	rs794706	T	C	T	C	-0.00793577	0.016697	0.00142544	0.009006	3.1e-08	0.06376	TRUE
Napping	Migraine	rs8043280	C	G	C	G	-0.00715702	-0.004692	0.00130427	0.008348	3.7e-08	0.574091	TRUE
Napping	Migraine	rs890516	G	A	G	A	0.00655775	0.001426	0.00121704	0.007586	4.7e-08	0.850916	TRUE
Napping	Migraine	rs917154	A	G	A	G	0.00964594	-0.014422	0.0016803	0.010426	2.4e-08	0.166541	TRUE
Napping	Migraine	rs9287862	C	T	C	T	0.0122526	-0.004534	0.00215162	0.013708	2e-08	0.740828	TRUE
Napping	Migraine	rs9309116	C	T	C	T	-0.00737914	0.021992	0.00127277	0.007924	3.9e-09	0.005532	TRUE
Napping	Migraine	rs9470668	G	A	G	A	0.00807386	0.007712	0.00139263	0.008583	4.6e-09	0.368887	TRUE
Napping	Migraine	rs991884	G	A	G	A	-0.00757991	0.003189	0.0012178	0.007662	3.3e-10	0.677287	TRUE
Napping	Migraine	rs9921906	C	A	C	A	0.00711799	0.007931	0.00122083	0.007623	4.6e-09	0.298126	TRUE
Short sleep duration	Migraine	rs10835395	A	C	A	C	-0.00537999	-0.005043	0.000967142	0.007615	2.9e-08	0.507801	TRUE
Short sleep duration	Migraine	rs11764780	G	C	G	C	0.00693308	0.01843	0.00123596	0.009547	2e-08	0.053573	FALSE
Short sleep duration	Migraine	rs12520112	A	G	A	G	0.00612387	0.002988	0.0010405	0.008319	3.4e-09	0.719479	TRUE
Short sleep duration	Migraine	rs12661667	C	T	C	T	-0.00602193	0.001386	0.00108717	0.008605	2.8e-08	0.871979	TRUE
Short sleep duration	Migraine	rs13109404	T	G	T	G	-0.0108226	-0.014745	0.00186636	0.018177	4.7e-09	0.417273	TRUE
Short sleep duration	Migraine	rs138038141	G	A	G	A	0.0113846	0.000469	0.00202978	0.017109	2.3e-08	0.978127	TRUE
Short sleep duration	Migraine	rs1380703	A	G	A	G	-0.00676427	-0.003696	0.0010046	0.008001	1.6e-11	0.644143	TRUE
Short sleep duration	Migraine	rs140736187	C	T	C	T	-0.0248996	-0.075521	0.00443036	0.062781	1.7e-08	0.228981	TRUE
Short sleep duration	Migraine	rs1467206	C	T	C	T	-0.00618969	0.004276	0.0011184	0.008941	3.6e-08	0.632535	TRUE
Short sleep duration	Migraine	rs2014830	C	T	C	T	0.00578646	0.016741	0.00105038	0.008228	2.7e-08	0.041913	TRUE
Short sleep duration	Migraine	rs205024	C	T	C	T	0.00551041	0.014272	0.000986026	0.007789	2.7e-08	0.066924	TRUE
Short sleep duration	Migraine	rs258152	G	A	G	A	0.00620049	0.012884	0.00113049	0.009041	4.1e-08	0.154107	TRUE
Short sleep duration	Migraine	rs2678210	T	C	T	C	-0.00592367	0.010707	0.00102761	0.008203	7.2e-09	0.191792	TRUE
Short sleep duration	Migraine	rs4730634	T	A	T	A	0.00523423	0.011835	0.000960504	0.007584	4.8e-08	0.118643	FALSE
Short sleep duration	Migraine	rs4950101	T	C	T	C	0.00596563	0.002817	0.00107163	0.008513	2.5e-08	0.740736	TRUE
Short sleep duration	Migraine	rs6001566	A	G	A	G	0.00594064	0.011198	0.00103772	0.008227	7.3e-09	0.173469	TRUE
Short sleep duration	Migraine	rs62158160	C	T	C	T	0.00745521	-0.026605	0.00109919	0.009534	1.3e-11	0.005275	TRUE
Short sleep duration	Migraine	rs72723227	G	A	G	A	-0.00584922	0.00413	0.00102556	0.008166	1.2e-08	0.613056	TRUE
Short sleep duration	Migraine	rs7524118	T	C	T	C	-0.0057622	0.016438	0.00105376	0.008271	4.9e-08	0.046901	TRUE
Short sleep duration	Migraine	rs7547416	G	A	G	A	-0.00534737	-0.019552	0.00096739	0.007645	2.9e-08	0.010558	TRUE
Short sleep duration	Migraine	rs7939345	T	G	T	G	0.00649836	-0.006946	0.0011818	0.009916	4e-08	0.483648	TRUE
Short sleep duration	Migraine	rs8038326	A	G	A	G	-0.00616436	-0.017099	0.00107582	0.008446	1e-08	0.042936	TRUE
Short sleep duration	Migraine	rs8064103	T	C	T	C	0.00537386	0.01101	0.000968716	0.007637	4.3e-08	0.149386	TRUE
Short sleep duration	Migraine	rs8766	T	C	T	C	-0.00608077	0.00857	0.000991917	0.007797	9.2e-10	0.27168	TRUE
Short sleep duration	Migraine	rs9321171	C	T	C	T	0.00535425	-0.012323	0.000966062	0.007667	4.2e-08	0.107966	TRUE
Short sleep duration	Migraine	rs9475041	A	C	A	C	0.00535061	-0.000502	0.000961652	0.007566	2.2e-08	0.947031	TRUE
Depression	Insomnia	rs1021363	G	A	G	A	-0.03	-0.00248509	0.0045	0.0014427	2.29e-11	0.0849741	TRUE
Depression	Insomnia	rs10235664	C	T	C	T	-0.027	-0.00580968	0.0049	0.00160238	4.68e-08	0.000288228	TRUE
Depression	Insomnia	rs10913112	T	C	T	C	-0.0262	0.00475719	0.0045	0.00142664	4.53e-09	0.000854402	TRUE
Depression	Insomnia	rs12919291	C	G	C	G	0.0327	0.00384843	0.0055	0.00177542	3.09e-09	0.0301879	FALSE
Depression	Insomnia	rs12967143	C	G	C	G	-0.0345	-0.00907548	0.0047	0.00152156	2.53e-13	2.45251e-09	FALSE
Depression	Insomnia	rs13037326	T	C	T	C	0.031	-3.45263e-05	0.0049	0.00157764	2.4e-10	0.98254	TRUE
Depression	Insomnia	rs1367635	C	T	C	T	0.0253	0.00123996	0.0043	0.00138697	4.35e-09	0.371318	TRUE
Depression	Insomnia	rs150186873	C	A	C	A	0.0704	0.00933367	0.012	0.00381468	4.51e-09	0.014414	TRUE
Depression	Insomnia	rs17641524	T	C	T	C	-0.03	-0.00363546	0.0053	0.00169318	1.5e-08	0.0317838	TRUE
Depression	Insomnia	rs1931388	G	A	G	A	-0.0295	-0.00265153	0.0044	0.00141462	1.68e-11	0.0608786	TRUE
Depression	Insomnia	rs1950829	G	A	G	A	-0.0297	-0.00423158	0.0043	0.00138687	4.74e-12	0.00227949	TRUE
Depression	Insomnia	rs198457	T	C	T	C	-0.0315	0.000120307	0.0056	0.00178424	1.9e-08	0.946241	TRUE
Depression	Insomnia	rs2111592	A	G	A	G	0.0263	0.00413985	0.0046	0.00149108	1.35e-08	0.00549628	TRUE
Depression	Insomnia	rs2214123	G	A	G	A	-0.0261	9.00436e-05	0.0045	0.00146284	8.56e-09	0.950918	TRUE
Depression	Insomnia	rs2232423	G	A	G	A	-0.062	0.00108023	0.007	0.00216357	1.14e-18	0.617581	TRUE
Depression	Insomnia	rs2418449	C	T	C	T	-0.0281	-0.00162443	0.0048	0.00153841	4.25e-09	0.291007	TRUE
Depression	Insomnia	rs2522831	C	T	C	T	0.024	0.00509766	0.0043	0.00138378	2.11e-08	0.000229723	TRUE
Depression	Insomnia	rs28541419	G	C	G	C	-0.0292	0.001782	0.0052	0.00165643	1.76e-08	0.282013	FALSE
Depression	Insomnia	rs2876520	G	C	G	C	0.026	-0.000888323	0.0043	0.00139983	2.24e-09	0.525694	FALSE
Depression	Insomnia	rs30266	A	G	A	G	0.0366	0.00897041	0.0046	0.00147439	1.43e-15	1.17111e-09	TRUE
Depression	Insomnia	rs354155	C	G	C	G	-0.0449	-0.000442086	0.0075	0.00242311	1.75e-09	0.855233	FALSE
Depression	Insomnia	rs3807865	A	G	A	G	0.031	0.00361703	0.0044	0.00140188	1.09e-12	0.00987637	TRUE
Depression	Insomnia	rs4141983	C	T	C	T	-0.0264	-0.00306343	0.0046	0.0014771	9.69e-09	0.0380841	TRUE
Depression	Insomnia	rs4497414	C	T	C	T	0.0291	0.00208025	0.0044	0.00140411	2.93e-11	0.138462	TRUE
Depression	Insomnia	rs4730387	A	T	A	T	0.0238	0.00491912	0.0043	0.00139706	4.12e-08	0.000429839	FALSE
Depression	Insomnia	rs4799949	T	C	T	C	-0.0292	-0.00105099	0.0046	0.0014697	1.4e-10	0.474544	TRUE
Depression	Insomnia	rs4936276	C	G	C	G	0.0278	0.00272189	0.0044	0.00142397	3.57e-10	0.0559429	FALSE
Depression	Insomnia	rs508502	T	C	T	C	-0.0264	-0.000669931	0.0048	0.00152737	3.56e-08	0.660939	TRUE
Depression	Insomnia	rs59082935	T	C	T	C	0.0363	0.00404527	0.0066	0.00208044	3.07e-08	0.0518436	TRUE
Depression	Insomnia	rs61914045	A	G	A	G	0.0309	0.00431933	0.0054	0.00172892	7.96e-09	0.0124797	TRUE
Depression	Insomnia	rs62535714	A	G	A	G	0.0339	0.000294354	0.0058	0.00187709	4.69e-09	0.875391	TRUE
Depression	Insomnia	rs66511648	C	T	C	T	0.0297	0.00467765	0.0048	0.00153612	6.03e-10	0.00232597	TRUE
Depression	Insomnia	rs7152906	C	T	C	T	0.0258	0.000219054	0.0043	0.00138451	1.87e-09	0.874285	TRUE
Depression	Insomnia	rs7241572	A	G	A	G	0.0323	0.00186104	0.0054	0.00172721	2.43e-09	0.281264	TRUE
Depression	Insomnia	rs72948506	A	G	A	G	0.0265	0.0032756	0.0047	0.00150655	1.71e-08	0.0296872	TRUE
Depression	Insomnia	rs7538938	C	T	C	T	0.0251	0.00327384	0.0043	0.00139294	7.29e-09	0.0187578	TRUE
Depression	Insomnia	rs754287	A	T	A	T	-0.0289	-0.00244967	0.0045	0.00143873	1.31e-10	0.0886315	FALSE
Depression	Insomnia	rs7551758	G	T	G	T	0.0283	0.00122494	0.0043	0.00138387	5.11e-11	0.376073	TRUE
Depression	Insomnia	rs76954012	A	T	A	T	0.0412	0.00560737	0.0074	0.00236682	2.41e-08	0.0178286	FALSE
Depression	Insomnia	rs7725715	A	G	A	G	0.029	0.00266033	0.0043	0.0013837	1.61e-11	0.0545277	TRUE
Depression	Insomnia	rs843812	A	G	A	G	0.0248	-0.00183735	0.0044	0.00140891	1.41e-08	0.192202	TRUE
Depression	Insomnia	rs9364755	G	A	G	A	0.0283	-0.0022482	0.0051	0.00164603	3.49e-08	0.171992	TRUE
Depression	Insomnia	rs9529218	T	C	T	C	-0.034	-0.00348002	0.0054	0.00171927	2.23e-10	0.0429571	TRUE
Depression	Insomnia	rs9536381	T	C	T	C	0.0255	0.00936215	0.0046	0.00147083	2.62e-08	1.95016e-10	TRUE
Depression	Insomnia	rs9831648	T	G	T	G	-0.0292	-0.006568	0.0052	0.0016546	1.59e-08	7.20117e-05	TRUE
Major depressive disorder	Insomnia	rs10149470	G	A	G	A	0.0289964	0.000178623	0.0049	0.00138562	3.05401e-09	0.9	TRUE
Major depressive disorder	Insomnia	rs11135349	C	A	C	A	0.0293979	0.00264276	0.0048	0.0013837	1.09199e-09	0.062	TRUE
Major depressive disorder	Insomnia	rs11643192	A	C	A	C	0.0270021	0.000788691	0.0049	0.00142189	3.359e-08	0.64	TRUE
Major depressive disorder	Insomnia	rs11663393	A	G	A	G	0.0278	0.00135066	0.0049	0.00139095	1.64502e-08	0.31	TRUE
Major depressive disorder	Insomnia	rs11682175	C	T	C	T	0.0281012	0.00561287	0.0048	0.00138794	4.68004e-09	6.2e-05	TRUE
Major depressive disorder	Insomnia	rs1226412	T	C	T	C	0.0332026	0.00507964	0.0059	0.001712	2.38402e-08	0.0035	TRUE
Major depressive disorder	Insomnia	rs12552	G	A	G	A	-0.0428966	-0.00890557	0.0048	0.00139944	6.07156e-19	1.6e-10	TRUE
Major depressive disorder	Insomnia	rs12666117	A	G	A	G	0.0274011	0.00481307	0.0048	0.00139405	1.34602e-08	0.00058	TRUE
Major depressive disorder	Insomnia	rs12958048	G	A	G	A	-0.0338022	-0.00758239	0.0051	0.00146828	3.61327e-11	2.8e-07	TRUE
Major depressive disorder	Insomnia	rs1354115	A	C	A	C	0.0275957	0.000177326	0.0049	0.00143465	2.37001e-08	0.93	TRUE
Major depressive disorder	Insomnia	rs1432639	A	C	A	C	0.0389995	0.00555296	0.005	0.00140834	4.55302e-15	5.7e-05	TRUE
Major depressive disorder	Insomnia	rs159963	A	C	A	C	-0.0270013	-0.00215392	0.0049	0.00140918	3.19301e-08	0.11	TRUE
Major depressive disorder	Insomnia	rs17727765	C	T	C	T	0.0507987	-0.00426688	0.0088	0.00259617	8.51295e-09	0.1	TRUE
Major depressive disorder	Insomnia	rs1806153	T	G	T	G	0.0361005	0.00204815	0.0059	0.00164481	1.17801e-09	0.22	TRUE
Major depressive disorder	Insomnia	rs2005864	T	C	T	C	0.0281987	-0.00210584	0.0049	0.00139564	6.73101e-09	0.16	TRUE
Major depressive disorder	Insomnia	rs2389016	T	C	T	C	0.0305001	0.00388332	0.0053	0.00151345	1.01801e-08	0.012	TRUE
Major depressive disorder	Insomnia	rs34215985	G	C	G	C	0.037297	0.0014494	0.0063	0.00171812	3.13199e-09	0.43	FALSE
Major depressive disorder	Insomnia	rs4074723	C	A	C	A	0.0270013	0.000796922	0.0049	0.00140655	3.11803e-08	0.57	TRUE
Major depressive disorder	Insomnia	rs4904738	C	T	C	T	0.0289037	0.00445138	0.0049	0.00140347	2.57199e-09	0.0014	TRUE
Major depressive disorder	Insomnia	rs5758265	A	G	A	G	0.0310044	0.00678422	0.0054	0.00153322	7.55405e-09	9.3e-06	TRUE
Major depressive disorder	Insomnia	rs61867293	T	C	T	C	-0.0374008	-0.00106233	0.0061	0.0017606	6.96594e-10	0.58	TRUE
Major depressive disorder	Insomnia	rs62099069	T	A	T	A	0.0278955	0.000560093	0.0049	0.00139828	1.31099e-08	0.71	FALSE
Major depressive disorder	Insomnia	rs6905391	A	G	A	G	-0.0442968	0.00153557	0.0069	0.00187667	1.348e-10	0.37	TRUE
Major depressive disorder	Insomnia	rs7198928	C	T	C	T	-0.0284028	-0.00320311	0.005	0.00143264	1.00399e-08	0.023	TRUE
Major depressive disorder	Insomnia	rs7430565	A	G	A	G	-0.0288008	0.00272768	0.0048	0.00140219	2.86801e-09	0.047	TRUE
Major depressive disorder	Insomnia	rs76485002	G	A	G	A	-0.108702	0.00570984	0.018	0.0042238	1.60299e-09	0.13	TRUE
Major depressive disorder	Insomnia	rs7856424	T	C	T	C	-0.0306035	-0.00113468	0.0053	0.00153335	8.47891e-09	0.5	TRUE
Major depressive disorder	Insomnia	rs8025231	C	A	C	A	0.0338981	0.00633758	0.0048	0.00139199	2.35776e-12	6e-06	TRUE
Major depressive disorder	Insomnia	rs8063603	A	G	A	G	-0.0307995	-0.00311719	0.0053	0.00149641	6.86499e-09	0.035	TRUE
Major depressive disorder	Insomnia	rs915057	G	A	G	A	0.0299954	0.000650333	0.0049	0.00140535	7.60904e-10	0.66	TRUE
Major depressive disorder	Insomnia	rs9402472	A	G	A	G	0.0326995	0.000653977	0.0059	0.00162159	2.78099e-08	0.74	TRUE
Major depressive disorder	Insomnia	rs9427672	G	A	G	A	0.0320997	0.00197797	0.0058	0.00161911	3.11903e-08	0.19	TRUE

## Sheet: Supplementary Table5
Supplementary Table5: MR-PRESSO analysis.
Traits	Outcome	MR analysis	Causal Estimate	se	T-stat	P	Outliers
Depression	Migraine	Raw	0.285409	0.0538564	5.29944	3.03578e-06	None
		Outlier-corrected	NA	NA	NA	NA
Major depressive disorder	Migraine	Raw	0.260678	0.0622824	4.18543	0.000181981	rs2005864
		Outlier-corrected	0.239076	0.0595213	4.01665	0.000308721
Insomnia	Migraine	Raw	0.585309	0.223963	2.61342	0.01267	rs62158161
		Outlier-corrected	0.653865	0.217084	3.01204	0.0045974
Sleep duration	Migraine	Raw	0.0207437	0.0942103	0.220185	0.826406	None
		Outlier-corrected	NA	NA	NA	NA
Daytime sleepiness	Migraine	Raw	-0.199739	0.345195	-0.578627	0.566546	rs12548220, rs4489042
		Outlier-corrected	-0.227939	0.290962	-0.783399	0.43898
Napping	Migraine	Raw	0.080336	0.14345	0.560028	0.576665	rs285781, rs7224522, rs9309116
		Outlier-corrected	0.105166	0.132986	0.790803	0.430912
Short sleep duration	Migraine	Raw	0.465861	0.389616	1.19569	0.243035	None
		Outlier-corrected	NA	NA	NA	NA
Major depression	Insomnia	Raw	0.0872223	0.014985	5.82062	6.1887e-07	rs12919291, rs12967143, rs28541419, rs2876520, rs354155, rs4730387, rs4936276, rs754287, rs76954012
		Outlier-corrected	0.0804329	0.011737	6.85293	3.41364e-08
Major depressive disorder	Insomnia	Raw	0.0760155	0.0165735	4.58657	6.99932e-05	rs12552, rs12958048, rs17727765, rs2005864, rs7430565, rs76485002
		Outlier-corrected	0.0828579	0.0138437	5.98524	2.99471e-06

## Sheet: Supplementary Table6
Supplementary Table6: Two-sample MR analysis after eliminating outliers.
Exposures	Outcome	IVW			Cochrane Q test		Pleiotropy_test
		Beta	OR (95%CI)	P	MR Egger	IVW	Egger_intercept	P
Major depressive disorder	Migraine	0.20854	1.232 (1.095, 1.386)	0.00053285	0.00509463	0.00689709	0.00259072	0.800248
Insomnia	Migraine	0.643695	1.904 (1.227, 2.953)	0.00407096	0.000855206	0.000698073	-0.00924767	0.303464
Daytime sleepiness	Migraine	-0.12533	0.882 (0.511, 1.522)	0.652	0.0237068	0.0183428	-0.013731	0.224636
Napping	Migraine	0.0907994	1.095 (0.844, 1.420)	0.494	0.00160041	0.00198307	0.000496577	0.930909
Depression	Insomnia	0.0843249	1.088 (1.053, 1.124)	3.72653e-07	6.89321e-13	1.10577e-12	0.00100989	0.70282
Major depressive disorder	Insomnia	0.0872176	1.091 (1.060, 1.123)	2.59193e-09	0.000413476	0.000543542	0.00187382	0.612539

## Sheet: Supplementary Table7
Supplementary Table7: MR analysis.
Traits	Outcome	Methods	nSNPs	beta	se	p	OR	OR_lower	OR_upper
Depression	Migraine	MR Egger	46	-0.267334	0.293568	0.367448	0.765417	0.430535	1.36078
		IVW (random effects)	46	0.278095	0.0557768	6.16891e-07	1.32061	1.18385	1.47317
		Weighted median	46	0.202625	0.0670362	0.00250598	1.22461	1.07383	1.39656
		Maximum likelihood	46	0.282259	0.0439494	1.34176e-10	1.32612	1.21667	1.44542
		Penalised weighted median	46	0.174451	0.0677474	0.0100236	1.19059	1.04255	1.35966
		IVW (fixed effects)	46	0.278095	0.0425587	6.38746e-11	1.32061	1.21492	1.4355
Major depressive disorder	Migraine	MR Egger	33	0.0537157	0.335585	0.873867	1.05518	0.546604	2.03697
		IVW (random effects)	33	0.232938	0.0639042	0.000267283	1.2623	1.1137	1.43074
		Weighted median	33	0.235612	0.0740982	0.00147417	1.26568	1.09459	1.46352
		Maximum likelihood	33	0.23737	0.0466894	3.69539e-07	1.26791	1.15703	1.38941
		Penalised weighted median	33	0.237236	0.0707618	0.000800559	1.26774	1.10356	1.45634
		IVW (fixed effects)	33	0.232938	0.0451143	2.42668e-07	1.2623	1.15548	1.379
Insomnia	Migraine	MR Egger	36	1.5695	1.02779	0.135996	4.80426	0.640843	36.0165
		IVW (random effects)	36	0.568557	0.232329	0.0143967	1.76572	1.11985	2.78409
		Weighted median	36	0.812195	0.254446	0.00141284	2.25285	1.36818	3.70955
		Maximum likelihood	36	0.60287	0.164066	0.000238255	1.82736	1.32485	2.52045
		Penalised weighted median	36	0.879268	0.249104	0.000416	2.40914	1.47849	3.92558
		IVW (fixed effects)	36	0.568557	0.158146	0.000324207	1.76572	1.2951	2.40734
Sleep duration	Migraine	MR Egger	60	0.615032	0.506628	0.229678	1.84972	0.685259	4.99293
		IVW (random effects)	60	-0.00500754	0.0972229	0.958923	0.995005	0.82237	1.20388
		Weighted median	60	0.0385738	0.119993	0.747857	1.03933	0.821509	1.3149
		Maximum likelihood	60	-0.00510705	0.0789086	0.948396	0.994906	0.852342	1.16132
		Penalised weighted median	60	0.0212122	0.121839	0.861787	1.02144	0.804453	1.29695
		IVW (fixed effects)	60	-0.00500754	0.0769645	0.948124	0.995005	0.855681	1.15701
Daytime sleepiness	Migraine	MR Egger	35	2.05287	2.0794	0.330709	7.79024	0.13229	458.75
		IVW (random effects)	35	-0.10196	0.338786	0.763448	0.903066	0.464878	1.75428
		Weighted median	35	-0.189464	0.348373	0.586543	0.827403	0.417999	1.63779
		Maximum likelihood	35	-0.100947	0.222742	0.650405	0.903981	0.584194	1.39882
		Penalised weighted median	35	-0.190346	0.349366	0.585869	0.826673	0.416819	1.63953
		IVW (fixed effects)	35	-0.10196	0.214624	0.634742	0.903066	0.592964	1.37534
Napping	Migraine	MR Egger	101	0.422775	0.764797	0.581651	1.52619	0.340879	6.83309
		IVW (random effects)	101	0.0655195	0.144015	0.649146	1.06771	0.805131	1.41593
		Weighted median	101	0.0374164	0.170159	0.825956	1.03813	0.743717	1.44908
		Maximum likelihood	101	0.0681165	0.110963	0.539304	1.07049	0.861249	1.33057
		Penalised weighted median	101	0.0249	0.169171	0.882983	1.02521	0.73589	1.42829
		IVW (fixed effects)	101	0.0655195	0.108039	0.54422	1.06771	0.863953	1.31953
Short sleep duration	Migraine	MR Egger	24	-0.414213	2.43745	0.866613	0.66086	0.00556296	78.5078
		IVW (random effects)	24	0.295858	0.403466	0.463381	1.34428	0.60961	2.96433
		Weighted median	24	0.473378	0.454532	0.297661	1.60541	0.658688	3.91283
		Maximum likelihood	24	0.313286	0.299639	0.29577	1.36791	0.760328	2.46102
		Penalised weighted median	24	0.482686	0.440357	0.273025	1.62042	0.683578	3.8412
		IVW (fixed effects)	24	0.295858	0.290727	0.308844	1.34428	0.760358	2.37663
Depression	Insomnia	MR Egger	36	0.051022	0.0881726	0.566632	1.05235	0.885329	1.25087
		IVW (random effects)	36	0.0843249	0.0165915	3.72666e-07	1.08798	1.05317	1.12394
		Weighted median	36	0.0796636	0.0149461	9.81884e-08	1.08292	1.05166	1.11512
		Maximum likelihood	36	0.0937106	0.00946526	4.14269e-23	1.09824	1.07806	1.11881
		Penalised weighted median	36	0.0886797	0.0143227	5.95738e-10	1.09273	1.06248	1.12384
		IVW (fixed effects)	36	0.0843249	0.00864327	1.73663e-22	1.08798	1.06971	1.10657
Major depressive disorder	Insomnia	MR Egger	30	0.00827859	0.0817156	0.920027	1.00831	0.859088	1.18346
		IVW (random effects)	30	0.0788908	0.0175233	6.72987e-06	1.08209	1.04555	1.1199
		Weighted median	30	0.0538062	0.0165551	0.00115353	1.05528	1.02159	1.09008
		Maximum likelihood	30	0.0875735	0.00954573	4.55355e-20	1.09152	1.07129	1.11214
		Penalised weighted median	30	0.0496455	0.0154892	0.00134977	1.0509	1.01947	1.08329
		IVW (fixed effects)	30	0.0788908	0.00850278	1.72294e-20	1.08209	1.0642	1.10027

## Sheet: Supplementary Table8
Supplementary Table8: Heterogeneity analysis.
Traits	Outcome	Methods	Q-statistic	p
Depression	Migraine	MR Egger	71.4868	0.00547293
		Inverse variance weighted (IVW)	77.2933	0.00194721
Major depressive disorder	Migraine	MR Egger	63.599	0.000497599
		Inverse variance weighted (IVW)	64.2067	0.000623136
Insomnia	Migraine	MR Egger	73.3798	0.000102998
		Inverse variance weighted (IVW)	75.5369	8.37838e-05
Sleep duration	Migraine	MR Egger	91.6899	0.00317474
		Inverse variance weighted (IVW)	94.1474	0.00246821
Daytime sleepiness	Migraine	MR Egger	81.9775	4.75416e-06
		Inverse variance weighted (IVW)	84.7177	3.24633e-06
Napping	Migraine	MR Egger	177.282	2.28229e-06
		Inverse variance weighted (IVW)	177.688	2.82175e-06
Short sleep duration	Migraine	MR Egger	44.1215	0.00342455
		Inverse variance weighted (IVW)	44.2968	0.00484162
Depression	Insomnia	MR Egger	128.409	6.89281e-13
		Inverse variance weighted (IVW)	128.968	1.10571e-12
Major depressive disorder	Insomnia	MR Egger	119.82	2.50272e-13
		Inverse variance weighted (IVW)	123.171	1.42349e-13

## Sheet: Supplementary Table9
Supplementary Table9: Horizontal pleiotropy analysis.
Traits	Outcome	Methods	egger_intercept	se	p
Depression	Migraine	MR Egger_intercept	0.0166656	0.00881551	0.0652898
Major depressive disorder	Migraine	MR Egger_intercept	0.00586343	0.0107735	0.590167
Insomnia	Migraine	MR Egger_intercept	-0.00929754	0.00929981	0.324491
Sleep duration	Migraine	MR Egger_intercept	-0.00953824	0.0076501	0.217478
Daytime sleepiness	Migraine	MR Egger_intercept	-0.014433	0.0137422	0.301228
Napping	Migraine	MR Egger_intercept	-0.00296351	0.00622977	0.635335
Short sleep duration	Migraine	MR Egger_intercept	0.00440165	0.0148924	0.770335
Depression	Insomnia	MR Egger_intercept	0.00100989	0.00262481	0.702821
Major depressive disorder	Insomnia	MR Egger_intercept	0.00234789	0.00265339	0.383766

## Sheet: Supplementary Table10
Supplementary Table10: Estimation of direct effect, indirect effect and mediation effect.
Depression on Migraine via insomnia	Value/%
Total effect	0.278
Direct effect	0.23
Indirect effect	0.048
Mediation effect (%)	17.3
Major depressive disorder on Migraine via insomnia	Value
Total effect	0.233
Directed effect	0.188
Indirected effect	0.045
Mediation effect (%)	19.3
